# Supplementary material for: Shotgun metagenomics reveals distinct functional diversity and metabolic capabilities between 12 000-year-old permafrost and active layers on Muot da Barba Peider (Swiss Alps)
Source: Microb Genom. 2021 Apr 13;7(4):000558. doi: 10.1099/mgen.0.000558 (PMC8208683; doi:10.1099/mgen.0.000558)
Supplement: Supplementary material 2 [file mgen-7-0558-s002.xlsx]

## Sheet: Table S1
Table S1. Physico-chemical properties of the studied soils. Mean ± SD (n=3).
Properties	N10			N160			S10			S160
C (%)	0.1	±	0	0.1	±	0	0.9	±	0	0.1	±	0
N (%)	b.d.l.2			b.d.l.			0.1	±	0	b.d.l.
OM1 (%)	1.3	±	0.1	1.1	±	0.1	3.2	±	0	1.1	±	0
Al (mg kg-1 soil)	b.d.l.			b.d.l.			108	±	2.3	59.2	±	0.6
Ca (mg kg-1 soil)	675.8	±	8.5	869.4	±	57.7	5.6	±	0.2	8.7	±	0.1
Fe (mg kg-1 soil)	b.d.l.			b.d.l.			1.8	±	0.3	b.d.l.
K (mg kg-1 soil)	44.3	±	1.8	34.2	±	4	b.d.l.			b.d.l.
Mg (mg kg-1 soil)	21.3	±	0.5	44.2	±	2.5	b.d.l.			b.d.l.
WHC (g H2O g-1)1	0.2	±	0	0.2	±	0	0.3	±	0	0.2	±	0
pH [CaCl2]1	4.6	±	0.1	5.8	±	0	4.6	±	0	4.8	±	0
Sand (%)	80.5	±	0.1	85.2	±	0.2	83.8	±	0.2	85.2	±	0.1
Silt (%)	15.9	±	0.2	11.2	±	0.4	14	±	0.3	13	±	0.3
Clay (%)	3.6	±	0.2	3.5	±	0.2	2.2	±	0.2	1.8	±	0.2
Age [14C dating](years)	12923	±	149	12403	±	69	4889	±	76	12854	±	79

## Sheet: Table S2
Table S2. Differences in functional gene structure between the soil habitats.
	protein-coding genes
Main test	F	P	ECV (%)
	5.16	0	44.94
Pairwise tests	t	P(MC)	BC (%)
N10 vs N160	1.45	0.13	32.19
N10 vs S10	1.69	0.06	16.27
N160 vs S160	3.69	0	11.45
N10 vs N10			30.37
N160 vs N160			56.29
S10 vs S10			38.44
S160 vs S160			67.09

## Sheet: Table S3
Table S3. Richness and abundance of protein-coding genes annotated with the different databases.
		Soil habitat	n	Richness		Abundance (t.p.m)2
				Mean	SD	Mean	SD
COG funtional category
	RNA processing and modification [A]1	N10	3	482.333	21.2211	303.745	75.6131
	RNA processing and modification [A]	N160	3	557	33.1512	261.351	9.38674
	RNA processing and modification [A]	S10	3	477	68.0221	256.74	81.0236
	RNA processing and modification [A]	S160	3	401	9	161.186	2.86001
	Chromatin structure and dynamics [B]	N10	3	285	37.47	193.734	23.2364
	Chromatin structure and dynamics [B]	N160	3	343	15.8745	199.844	7.86417
	Chromatin structure and dynamics [B]	S10	3	248.667	33.0051	171.7	32.368
	Chromatin structure and dynamics [B]	S160	3	209.333	4.50925	139.023	9.9318
	Energy production and conversion [C]	N10	3	148307	13472.9	69937.8	2537.19
	Energy production and conversion [C]	N160	3	169576	9153.07	68101.5	235.145
	Energy production and conversion [C]	S10	3	151694	14225.1	67640.6	1806.47
	Energy production and conversion [C]	S160	3	119310	5277.56	67094.3	518.605
	Cell cycle control, cell division, chromosome partitioning [D]	N10	3	15071	1409.83	7367.99	439.014
	Cell cycle control, cell division, chromosome partitioning [D]	N160	3	17523.7	893.936	7464.29	42.0082
	Cell cycle control, cell division, chromosome partitioning [D]	S10	3	14616.3	1087.01	6697.62	356.814
	Cell cycle control, cell division, chromosome partitioning [D]	S160	3	12282.7	588.631	7606.4	74.0028
	Amino acid transport and metabolism [E]	N10	3	178210	16813.2	81114	976.953
	Amino acid transport and metabolism [E]	N160	3	202738	11199.3	78955.4	338.546
	Amino acid transport and metabolism [E]	S10	3	181513	16921.7	79287.8	574.718
	Amino acid transport and metabolism [E]	S160	3	145676	6304.56	82147.9	619.048
	Nucleotide transport and metabolism [F]	N10	3	43086.3	3632.5	21136.6	1210.8
	Nucleotide transport and metabolism [F]	N160	3	49008	2608.75	20349.6	160.625
	Nucleotide transport and metabolism [F]	S10	3	41986	3857.37	19218	533.831
	Nucleotide transport and metabolism [F]	S160	3	34307	1499.84	20699.9	80.4648
	Carbohydrate transport and metabolism [G]	N10	3	104904	12239.3	47479.8	1010.97
	Carbohydrate transport and metabolism [G]	N160	3	121217	6612.8	45911.2	333.759
	Carbohydrate transport and metabolism [G]	S10	3	110501	9462.49	48485.3	534.38
	Carbohydrate transport and metabolism [G]	S160	3	81830.3	3898.75	42727.4	518.11
	Coenzyme transport and metabolism [H]	N10	3	57437	5710.05	27936.9	626.492
	Coenzyme transport and metabolism [H]	N160	3	66351.3	3330.87	27877.2	256.698
	Coenzyme transport and metabolism [H]	S10	3	57691	5021.09	26789.6	1028.77
	Coenzyme transport and metabolism [H]	S160	3	48699.7	1799.58	31536.7	108.727
	Lipid transport and metabolism [I]	N10	3	71745	5702.73	33877.3	1013.31
	Lipid transport and metabolism [I]	N160	3	81754.3	4613.74	33682	20.8311
	Lipid transport and metabolism [I]	S10	3	72028.7	6656.79	32175.6	307.421
	Lipid transport and metabolism [I]	S160	3	57029	2430.25	33702.3	93.5556
	Translation, ribosomal structure and biogenesis [J]	N10	3	88471.7	7576	48257.8	3631.44
	Translation, ribosomal structure and biogenesis [J]	N160	3	101964	5322.06	46775.2	414.011
	Translation, ribosomal structure and biogenesis [J]	S10	3	85859.3	7340.45	42685.2	1863.02
	Translation, ribosomal structure and biogenesis [J]	S160	3	70580	3037.96	47856.2	137.374
	Transcription [K]	N10	3	76154.3	9118.26	38921.4	1139.41
	Transcription [K]	N160	3	90209.3	5046.64	39566.5	300.636
	Transcription [K]	S10	3	83210.3	6388.45	44781.8	1673.45
	Transcription [K]	S160	3	65323.3	2573.93	42272.7	44.0977
	Replication, recombination and repair [L]	N10	3	164816	25689.7	85354.1	11862.8
	Replication, recombination and repair [L]	N160	3	193813	9932.58	82959.8	723.029
	Replication, recombination and repair [L]	S10	3	175283	14969	88289.3	5509.61
	Replication, recombination and repair [L]	S160	3	131698	5090.86	78272.7	1384.55
	Cell wall/membrane/envelope biogenesis [M]	N10	3	115183	14394.7	51953.1	1606.46
	Cell wall/membrane/envelope biogenesis [M]	N160	3	134944	7249.05	51691.5	147.42
	Cell wall/membrane/envelope biogenesis [M]	S10	3	115706	10061.1	51029.6	2094.57
	Cell wall/membrane/envelope biogenesis [M]	S160	3	97031.7	4141.67	54811.1	134.44
	Cell Motility [N]	N10	3	2957	342.194	1381.81	223.688
	Cell Motility [N]	N160	3	3691	197.069	1527.57	32.193
	Cell Motility [N]	S10	3	3219.67	381.558	1544.11	184.867
	Cell Motility [N]	S160	3	2120.33	55.3203	870.83	16.3023
	Posttranslational modification, protein turnover, chaperones [O]	N10	3	75979.7	7800.28	37754	1570.56
	Posttranslational modification, protein turnover, chaperones [O]	N160	3	88011.3	4692.42	37213.4	247.725
	Posttranslational modification, protein turnover, chaperones [O]	S10	3	75309.3	6515.39	35292.1	813.254
	Posttranslational modification, protein turnover, chaperones [O]	S160	3	61357.3	2670.56	36648.3	91.2872
	Inorganic ion transport and metabolism [P]	N10	3	98837.3	10698.3	44989.4	1375.93
	Inorganic ion transport and metabolism [P]	N160	3	115290	6382.89	44621.2	308.952
	Inorganic ion transport and metabolism [P]	S10	3	102138	9650.23	44873.6	1589.3
	Inorganic ion transport and metabolism [P]	S160	3	78755.7	3381.37	42462.6	331.262
	Secondary metabolites biosynthesis, transport and catabolism [Q]	N10	3	45425	3947.02	20004.3	615.682
	Secondary metabolites biosynthesis, transport and catabolism [Q]	N160	3	53220.3	3035.34	21144.8	95.0604
	Secondary metabolites biosynthesis, transport and catabolism [Q]	S10	3	46210.3	5077.67	20644.1	571.177
	Secondary metabolites biosynthesis, transport and catabolism [Q]	S160	3	36517.7	1516.7	19370.3	106.622
	Signal transduction mechanisms [T]	N10	3	110184	11290	50559	1875.22
	Signal transduction mechanisms [T]	N160	3	125367	6925.34	48360.9	268.061
	Signal transduction mechanisms [T]	S10	3	116181	10179	52779.1	1290.12
	Signal transduction mechanisms [T]	S160	3	88620.3	3900.61	46282.2	179.234
	Intracellular trafficking, secretion, and vesicular transport [U]	N10	3	27292.7	3189.7	13230.3	316.665
	Intracellular trafficking, secretion, and vesicular transport [U]	N160	3	32092.3	1769.01	13513.1	79.9428
	Intracellular trafficking, secretion, and vesicular transport [U]	S10	3	27196	2804.94	12788.1	357.743
	Intracellular trafficking, secretion, and vesicular transport [U]	S160	3	22456	988.464	13619.4	46.1666
	Defense mechanisms [V]	N10	3	48062.7	6890.54	20855.1	872.328
	Defense mechanisms [V]	N160	3	55590.7	3221.83	20330.8	158.478
	Defense mechanisms [V]	S10	3	52108.3	4067.89	23963.6	1077.52
	Defense mechanisms [V]	S160	3	39531.3	1741.45	19024.6	44.0524
CAZy class
	Auxiliary Activities	N10	3	1518.33	89.3663	26231.1	2029.33
	Auxiliary Activities	N160	3	1649	70.406	24968	306.62
	Auxiliary Activities	S10	3	1592.33	125.703	26529.1	2012.21
	Auxiliary Activities	S160	3	1148.67	44.859	23736.7	800.067
	Carbohydrate-Binding Modules	N10	3	7981	556.617	131715	17882.1
	Carbohydrate-Binding Modules	N160	3	8895	331.583	136642	2632.4
	Carbohydrate-Binding Modules	S10	3	7919.67	667.056	123512	6793.4
	Carbohydrate-Binding Modules	S160	3	6403.67	260.081	123956	793.194
	Carbohydrate Esterases	N10	3	3849	405.479	67846.7	1481.62
	Carbohydrate Esterases	N160	3	4339.33	195.055	70225	572.739
	Carbohydrate Esterases	S10	3	4002	351.527	72083.5	857.998
	Carbohydrate Esterases	S160	3	3102	128.035	67726.6	498.601
	Glycoside Hydrolases	N10	3	19822	2210.01	341269	19191.5
	Glycoside Hydrolases	N160	3	21973.7	957.744	335235	2428.11
	Glycoside Hydrolases	S10	3	20953.7	1538.59	368461	9359.65
	Glycoside Hydrolases	S160	3	15012.3	554.92	316813	595.349
	GlycosylTransferases	N10	3	24355.3	2348.29	424803	10508.8
	GlycosylTransferases	N160	3	27130.3	1199.99	426141	4828.13
	GlycosylTransferases	S10	3	24032.7	2063.04	403865	4563.91
	GlycosylTransferases	S160	3	19777.3	722.901	461839	1310.51
	Polysaccharide Lyases	N10	3	441.667	37.314	8135.66	1540.26
	Polysaccharide Lyases	N160	3	482.667	27.5379	6788.76	234.89
	Polysaccharide Lyases	S10	3	433	43.1393	5550.77	933.427
	Polysaccharide Lyases	S160	3	314.333	12.5033	5929.18	156.677
N-cycling process
	Anammox	N10	3	4	1.73205	426.182	207.351
	Anammox	N160	3	6	1	559.425	79.7378
	Anammox	S10	3	4	2	390.09	294.797
	Anammox	S160	3	3.33333	0.57735	1114.99	207.832
	Assimilatory nitrate reduction	N10	3	832.667	89.5786	79705	9031.59
	Assimilatory nitrate reduction	N160	3	929	42.2256	82898.6	656.468
	Assimilatory nitrate reduction	S10	3	859	75.0267	96653.2	2673.71
	Assimilatory nitrate reduction	S160	3	689.667	38.4361	100321	674.32
	Denitrification	N10	3	914.667	36.2537	104238	4288.31
	Denitrification	N160	3	1046.67	46.0036	120824	2127.1
	Denitrification	S10	3	729	73.0821	70485.5	2525.63
	Denitrification	S160	3	498.667	23.1805	66829.2	339.189
	Dissimilatory nitrate reduction	N10	3	719.333	9.0185	73292.7	8154.03
	Dissimilatory nitrate reduction	N160	3	807.667	32.8684	91598	3894.18
	Dissimilatory nitrate reduction	S10	3	623	79.019	65265.8	8386.46
	Dissimilatory nitrate reduction	S160	3	447	23.0651	55539	1236.93
	Nitrification	N10	3	63.3333	8.0829	10072	4657.29
	Nitrification	N160	3	67.3333	6.65833	6022.08	884.362
	Nitrification	S10	3	58	9.84886	5711.25	325.73
	Nitrification	S160	3	71	2.64575	19422.8	1971.34
	Nitrogen fixation	N10	3	0.333333	0.57735	95.6455	165.663
	Nitrogen fixation	N160	3	0	0	0	0
	Nitrogen fixation	S10	3	0.666667	0.57735	122.742	171.283
	Nitrogen fixation	S160	3	0	0	0	0
	Organic degradation and synthesis	N10	3	7273	457.885	760376	7948.1
	Organic degradation and synthesis	N160	3	8004.67	297.719	736649	4226
	Organic degradation and synthesis	S10	3	7238	634.56	781987	10000.1
	Organic degradation and synthesis	S160	3	5684	208.727	772609	3023.37

## Sheet: Table S4
Table S4. Differentially abundant genes assigned to functions obtained from the DESEq pairwise comparisons between soils of different origin.
	Total assigned genes1		N160 over N10		N160 over S160		N10 over S10
Eggnog	4706835	incorporated2	3738153	79.4%3	3823476	0.812	3949602	0.839
		overrepresented4	93147	0.025	1194040	0.31	173071	0.044
		underrepresented	39571	0.011	571226	0.15	292371	0.074
CAZy	98331	incorporated	90586	0.921	91110	0.927	93932	0.955
		overrepresented	3337	0.037	36372	0.4	8443	0.09
		underrepresented	2102	0.023	17142	0.19	11555	0.12
NCyc	14849	incorporated	14230	0.96	14276	0.96	14574	0.98
		overrepresented	452	0.03	5590	0.39	1004	0.07
		underrepresented	260	0.02	2427	0.17	1392	0.1

## Sheet: Table S5
Table S5. Functional annotation, log2 fold change values and relative abundance of differentially abundant COG genes selected in the study.
Soils compared	COG	Eggnog functional category	Eggnog function	MD5rn functional category	MD5rn function	Log2 fold change	Rel. abundance3
N160 over N10	0XNME	Intracellular trafficking, secretion, and vesicular transport [U]1	Type I secretion membrane fusion protein, HlyD	NA2	NA	5.10624	8.34216e-07
N160 over N10	0XNMH	Posttranslational modification, protein turnover, chaperones [O]	Methylation of the membrane-bound methyl-accepting chemotaxis proteins (MCP) to form gamma-glutamyl methyl ester residues in MCP (By similarity)	NA	NA	6.39418	1.9945e-06
N160 over N10	0XNMH	Posttranslational modification, protein turnover, chaperones [O]	Methylation of the membrane-bound methyl-accepting chemotaxis proteins (MCP) to form gamma-glutamyl methyl ester residues in MCP (By similarity)	NA	NA	4.0577	1.28308e-06
N160 over N10	0XNN3	Carbohydrate transport and metabolism [G]	Major facilitator	NA	NA	4.96866	1.16452e-06
N160 over N10	0XNP1	Lipid transport and metabolism [I]	Dehydrogenase	NA	NA	6.24937	2.91764e-06
N160 over N10	0XNPZ	Nucleotide transport and metabolism [F]	monooxygenase	NA	NA	4.70675	2.36714e-06
N160 over N10	0XNQ6	Carbohydrate transport and metabolism [G]	Major facilitator superfamily	NA	NA	6.1101	1.18569e-06
N160 over N10	0XNRR	Transcription [K]	luxR family transcriptional regulator	NA	NA	-4.95755	1.1264e-06
N160 over N10	0XNTA	Carbohydrate transport and metabolism [G]	Glycoside hydrolase family 9	NA	NA	3.87367	1.43976e-06
N160 over N10	0XNTS	Lipid transport and metabolism [I]	acyl-CoA dehydrogenase	NA	NA	4.7225	2.76943e-06
N160 over N10	0XNTS	Lipid transport and metabolism [I]	acyl-CoA dehydrogenase	NA	NA	6.57977	2.82024e-06
N160 over N10	0XNTS	Lipid transport and metabolism [I]	acyl-CoA dehydrogenase	NA	NA	9.79535	2.72708e-06
N160 over N10	0XNU1	Energy production and conversion [C]	Aldo keto reductase	NA	NA	6.93987	7.49524e-07
N160 over N10	0XNU1	Energy production and conversion [C]	aldo keto reductase	NA	NA	4.91319	1.444e-06
N160 over N10	0XNU1	Energy production and conversion [C]	Aldo keto reductase	NA	NA	5.28209	1.40165e-06
N160 over N10	0XNU1	Energy production and conversion [C]	Aldo keto reductase	NA	NA	5.35177	6.81771e-07
N160 over N10	0XNUN	Lipid transport and metabolism [I]	KR domain	NA	NA	5.68819	1.16452e-06
N160 over N10	0XNUT	Chromatin structure and dynamics [B]	SNF2 family N-terminal domain	NA	NA	7.38259	3.65023e-06
N160 over N10	0XNUT	Chromatin structure and dynamics [B]	SNF2 family N-terminal domain	NA	NA	4.54377	1.10947e-06
N160 over N10	0XNV6	Energy production and conversion [C]	cytochrome	NA	NA	7.42666	5.37794e-07
N160 over N10	0XNV6	Energy production and conversion [C]	Doubled CXXCH motif (Paired_CXXCH_1)	NA	NA	4.98741	7.32586e-07
N160 over N10	0XNVB	Transcription [K]	Transcriptional regulator	NA	NA	6.17291	2.32903e-07
N160 over N10	0XNVC	Carbohydrate transport and metabolism [G]	Major Facilitator	NA	NA	4.3204	7.53759e-07
N160 over N10	0XNVC	Carbohydrate transport and metabolism [G]	Major Facilitator	NA	NA	4.53004	8.4692e-07
N160 over N10	0XNVE	Carbohydrate transport and metabolism [G]	major facilitator superfamily MFS_1	NA	NA	4.79483	1.19416e-06
N160 over N10	0XNVE	Carbohydrate transport and metabolism [G]	Major facilitator superfamily	NA	NA	5.83212	2.95152e-06
N160 over N10	0XNVE	Carbohydrate transport and metabolism [G]	major facilitator superfamily MFS_1	NA	NA	5.12562	1.29155e-06
N160 over N10	0XNVE	Carbohydrate transport and metabolism [G]	major facilitator superfamily MFS_1	NA	NA	5.29455	4.82744e-07
N160 over N10	0XNVE	Carbohydrate transport and metabolism [G]	major facilitator superfamily MFS_1	NA	NA	4.93473	3.32416e-06
N160 over N10	0XNVN	Defense mechanisms [V]	efflux transporter, rnd family, mfp subunit	NA	NA	7.1763	4.36164e-07
N160 over N10	0XNVN	Defense mechanisms [V]	RND Family Efflux Transporter MFP Subunit	NA	NA	7.17045	2.45607e-06
N160 over N10	0XNVN	Defense mechanisms [V]	Efflux transporter, RND family, MFP subunit	NA	NA	3.92963	1.09253e-06
N160 over N10	0XNVN	Cell wall/membrane/envelope biogenesis [M]	efflux transporter, rnd family, mfp subunit	NA	NA	-4.90209	4.40398e-07
N160 over N10	0XNVZ	Lipid transport and metabolism [I]	acyl-Coa dehydrogenase	NA	NA	5.04479	2.62969e-06
N160 over N10	0XNVZ	Lipid transport and metabolism [I]	acyl-Coa dehydrogenase	NA	NA	5.765	6.43659e-07
N160 over N10	0XNVZ	Lipid transport and metabolism [I]	acyl-CoA dehydrogenase	NA	NA	4.40274	2.72285e-06
N160 over N10	0XNVZ	Lipid transport and metabolism [I]	acyl-CoA dehydrogenase	NA	NA	4.80636	2.56617e-06
N160 over N10	0XNW1	Energy production and conversion [C]	Acetoacetyl-CoA reductase	NA	NA	6.18108	2.24434e-07
N160 over N10	0XNW1	Energy production and conversion [C]	Acetoacetyl-CoA reductase	NA	NA	6.15192	1.66843e-06
N160 over N10	0XNW1	Energy production and conversion [C]	Acetoacetyl-CoA reductase	NA	NA	4.32583	2.40102e-06
N160 over N10	0XNW1	Energy production and conversion [C]	Acetoacetyl-CoA reductase	NA	NA	4.64186	1.71078e-06
N160 over N10	0XNW1	Energy production and conversion [C]	Acetoacetyl-CoA reductase	NA	NA	3.54588	9.31612e-07
N160 over N10	0XNXJ	Inorganic ion transport and metabolism [P]	TonB-dependent receptor	NA	NA	7.98316	5.46263e-06
N160 over N10	0XNXJ	Inorganic ion transport and metabolism [P]	TonB-dependent receptor	NA	NA	8.65348	4.63265e-06
N160 over N10	0XNXJ	Inorganic ion transport and metabolism [P]	TONB-dependent receptor	NA	NA	5.59712	5.13657e-06
N160 over N10	0XNXJ	Inorganic ion transport and metabolism [P]	TONB-dependent receptor	NA	NA	7.70566	4.97142e-06
N160 over N10	0XNXJ	Inorganic ion transport and metabolism [P]	TonB dependent receptor	NA	NA	6.22026	4.59878e-06
N160 over N10	0XNYF	Lipid transport and metabolism [I]	Amp-dependent synthetase and ligase	NA	NA	3.52084	9.0197e-07
N160 over N10	0XNYY	Transcription [K]	LysR family transcriptional regulator	NA	NA	4.71397	6.3519e-07
N160 over N10	0XNZ4	Lipid transport and metabolism [I]	Enoyl-CoA hydratase	NA	NA	7.22722	5.03917e-07
N160 over N10	0XNZB	Cell wall/membrane/envelope biogenesis [M]	glycosyl transferase group 1	NA	NA	6.86803	2.53653e-06
N160 over N10	0XNZB	Cell wall/membrane/envelope biogenesis [M]	glycosyl transferase group 1	NA	NA	6.35131	1.43976e-06
N160 over N10	0XNZG	Carbohydrate transport and metabolism [G]	Major facilitator superfamily	NA	NA	8.24855	9.4855e-07
N160 over N10	0XNZJ	Transcription [K]	transcriptional regulator	NA	NA	6.52697	2.03261e-06
N160 over N10	0XP0X	Amino acid transport and metabolism [E]	leu ile val-binding protein	NA	NA	4.20833	9.61254e-07
N160 over N10	0XP0X	Amino acid transport and metabolism [E]	extracellular ligand-binding receptor	NA	NA	5.07986	8.51155e-07
N160 over N10	0XP0X	Amino acid transport and metabolism [E]	branched-chain amino acid transporter substrate-binding protein	NA	NA	7.10773	8.25747e-07
N160 over N10	0XP0X	Amino acid transport and metabolism [E]	extracellular ligand-binding receptor	NA	NA	5.02403	1.05018e-06
N160 over N10	0XP0X	Amino acid transport and metabolism [E]	branched-chain amino acid transporter substrate-binding protein	NA	NA	8.62862	1.21956e-06
N160 over N10	0XP27	Cell wall/membrane/envelope biogenesis [M]	Outer membrane efflux protein	NA	NA	5.44336	2.47724e-06
N160 over N10	0XP2M	Inorganic ion transport and metabolism [P]	NMT1 THI5 like domain protein	NA	NA	5.03484	1.25768e-06
N160 over N10	0XP3K	Transcription [K]	WD-40 repeat-containing protein	NA	NA	-4.73243	1.101e-06
N160 over N10	0XP3M	Carbohydrate transport and metabolism [G]	Major facilitator superfamily	NA	NA	3.74425	6.3519e-07
N160 over N10	0XP3V	Defense mechanisms [V]	FtsX-like permease family	NA	NA	3.87863	3.28605e-06
N160 over N10	0XP3V	Defense mechanisms [V]	ABC transporter (Permease	NA	NA	3.78442	1.83782e-06
N160 over N10	0XP4A	Secondary metabolites biosynthesis, transport and catabolism [Q]	outer membrane adhesin like	NA	NA	5.36534	9.10439e-07
N160 over N10	0XP4H	Cell wall/membrane/envelope biogenesis [M]	Glycosyl transferases group 1	NA	NA	5.41937	7.11413e-07
N160 over N10	0XP5G	Coenzyme transport and metabolism [H]	Methyltransferase	NA	NA	5.34812	6.47894e-07
N160 over N10	0XP61	Transcription [K]	Transcriptional regulator	NA	NA	3.85406	9.31612e-07
N160 over N10	0XP61	Transcription [K]	Transcriptional regulator	NA	NA	5.65908	2.72285e-06
N160 over N10	0XP61	Transcription [K]	Transcriptional regulator	NA	NA	7.41342	5.12387e-07
N160 over N10	0XP61	Transcription [K]	Transcriptional regulator	NA	NA	5.28151	7.24117e-07
N160 over N10	0XP61	Transcription [K]	Transcriptional regulator	NA	NA	4.19872	5.2509e-07
N160 over N10	0XP61	Transcription [K]	Transcriptional regulator	NA	NA	3.92415	1.06288e-06
N160 over N10	0XP61	Transcription [K]	Transcriptional regulator	NA	NA	5.4828	5.29325e-07
N160 over N10	0XP64	Lipid transport and metabolism [I]	acyl-Coa dehydrogenase	NA	NA	6.25904	2.73132e-06
N160 over N10	0XP65	Signal transduction mechanisms [T]	Two component transcriptional regulator, winged helix family	NA	NA	7.58837	6.01313e-07
N160 over N10	0XP6N	Signal transduction mechanisms [T]	tetratricopeptide tpr_2 repeat protein	NA	NA	3.05367	1.51175e-06
N160 over N10	0XP6Q	Secondary metabolites biosynthesis, transport and catabolism [Q]	PKD domain containing protein	NA	NA	5.73698	5.78446e-06
N160 over N10	0XP70	Inorganic ion transport and metabolism [P]	tonB-dependent Receptor	NA	NA	5.02406	3.09549e-06
N160 over N10	0XP74	Defense mechanisms [V]	Type III restriction enzyme, res subunit	NA	NA	3.60012	2.1173e-06
N160 over N10	0XP74	Defense mechanisms [V]	Type III restriction enzyme, res subunit	NA	NA	3.34239	1.90134e-06
N160 over N10	0XP74	Transcription [K]	Type III restriction enzyme, res subunit	NA	NA	4.21153	1.36778e-06
N160 over N10	0XP99	Inorganic ion transport and metabolism [P]	TONB-dependent receptor	NA	NA	4.32839	1.02901e-06
N160 over N10	0XP99	Inorganic ion transport and metabolism [P]	TONB-dependent receptor	NA	NA	5.1656	8.72328e-07
N160 over N10	0XPA1	Replication, recombination and repair [L]	CRISPR-associated protein, Cse1 family	NA	NA	5.60173	8.17278e-07
N160 over N10	0XPB8	Energy production and conversion [C]	Rieske [2Fe-2S] domain	NA	NA	7.02649	4.06522e-07
N160 over N10	0XPB8	Energy production and conversion [C]	Rieske [2Fe-2S] domain	NA	NA	6.37569	2.58311e-07
N160 over N10	0XPBE	Signal transduction mechanisms [T]	GAF domain	NA	NA	4.82725	2.51959e-06
N160 over N10	0XPC5	Energy production and conversion [C]	Cytochrome	NA	NA	5.33793	1.16028e-06
N160 over N10	0XPC9	Carbohydrate transport and metabolism [G]	Glycosyl hydrolase family 9	NA	NA	4.68287	1.16875e-06
N160 over N10	0XPC9	Carbohydrate transport and metabolism [G]	glycoside hydrolase family protein	NA	NA	4.33153	8.21512e-07
N160 over N10	0XPCX	Amino acid transport and metabolism [E]	Branched-chain amino acid ABC transporter, periplasmic substrate-binding	NA	NA	5.05667	1.13911e-06
N160 over N10	0XPCX	Amino acid transport and metabolism [E]	abc-type branched-chain amino acid transport systems, periplasmic component	NA	NA	4.68225	6.52128e-07
N160 over N10	0XPCX	Amino acid transport and metabolism [E]	Receptor family ligand binding region	NA	NA	3.80104	9.95131e-07
N160 over N10	0XPCX	Amino acid transport and metabolism [E]	Branched-chain amino acid ABC transporter, periplasmic substrate-binding	NA	NA	4.20899	6.56363e-07
N160 over N10	0XPCX	Amino acid transport and metabolism [E]	Receptor family ligand binding region	NA	NA	6.87538	1.43553e-06
N160 over N10	0XPCZ	Amino acid transport and metabolism [E]	amino acid	NA	NA	4.07602	1.13911e-06
N160 over N10	0XPCZ	Cell wall/membrane/envelope biogenesis [M]	Inherit from proNOG: amino acid	NA	NA	4.03657	1.25344e-06
N160 over N10	0XPF1	Carbohydrate transport and metabolism [G]	alpha-galactosidase (EC 3.2.1.22)	NA	NA	3.29841	1.88016e-06
N160 over N10	0XPGB	Inorganic ion transport and metabolism [P]	tonB-dependent siderophore receptor	NA	NA	4.88011	1.61762e-06
N160 over N10	0XPGB	Inorganic ion transport and metabolism [P]	tonB-dependent siderophore receptor	NA	NA	7.62865	4.64112e-06
N160 over N10	0XPGC	Energy production and conversion [C]	FAD dependent oxidoreductase	NA	NA	5.10855	2.11307e-06
N160 over N10	0XPHF	Inorganic ion transport and metabolism [P]	Efflux transporter, RND family, MFP subunit	NA	NA	6.97688	2.94305e-06
N160 over N10	0XPHF	Inorganic ion transport and metabolism [P]	Efflux transporter rnd family, mfp subunit	NA	NA	4.21058	9.61254e-07
N160 over N10	0XPHF	Inorganic ion transport and metabolism [P]	efflux transporter, rnd family, mfp subunit	NA	NA	5.36117	2.52382e-06
N160 over N10	0XPHF	Inorganic ion transport and metabolism [P]	Efflux transporter, RND family, MFP subunit	NA	NA	3.66104	9.61254e-07
N160 over N10	0XPHF	Inorganic ion transport and metabolism [P]	RND family efflux transporter, MFP subunit	NA	NA	6.84166	3.55706e-07
N160 over N10	0XPHF	Inorganic ion transport and metabolism [P]	Efflux transporter rnd family, mfp subunit	NA	NA	5.20834	5.8014e-07
N160 over N10	0XPHF	Inorganic ion transport and metabolism [P]	Efflux transporter rnd family, mfp subunit	NA	NA	4.98825	8.00339e-07
N160 over N10	0XPHF	Inorganic ion transport and metabolism [P]	Efflux transporter rnd family, mfp subunit	NA	NA	6.47519	1.93945e-06
N160 over N10	0XPHF	Inorganic ion transport and metabolism [P]	RND family efflux transporter, MFP subunit	NA	NA	6.23085	2.24434e-07
N160 over N10	0XPHF	Inorganic ion transport and metabolism [P]	Efflux transporter rnd family, mfp subunit	NA	NA	6.82005	1.30849e-06
N160 over N10	0XPHF	Inorganic ion transport and metabolism [P]	RND family efflux transporter, MFP subunit	NA	NA	7.71674	6.9024e-07
N160 over N10	0XPHF	Inorganic ion transport and metabolism [P]	RND family efflux transporter, MFP subunit	NA	NA	6.361	2.62545e-07
N160 over N10	0XPHF	Inorganic ion transport and metabolism [P]	RND family efflux transporter, MFP subunit	NA	NA	6.14613	8.29982e-07
N160 over N10	0XPHF	Inorganic ion transport and metabolism [P]	Efflux transporter rnd family, mfp subunit	NA	NA	4.41163	9.5702e-07
N160 over N10	0XPHF	Inorganic ion transport and metabolism [P]	RND family efflux transporter, MFP subunit	NA	NA	4.19318	6.47894e-07
N160 over N10	0XPHU	Carbohydrate transport and metabolism [G]	Major Facilitator	NA	NA	5.17465	1.41012e-06
N160 over N10	0XPJ8	Cell wall/membrane/envelope biogenesis [M]	polysaccharide biosynthesis protein	NA	NA	4.99143	2.25281e-06
N160 over N10	0XPJM	Replication, recombination and repair [L]	Phage integrase family protein	NA	NA	7.62405	2.29515e-06
N160 over N10	0XPJM	Replication, recombination and repair [L]	Phage integrase family protein	NA	NA	5.3576	2.53653e-06
N160 over N10	0XPK3	Replication, recombination and repair [L]	Integrase catalytic subunit	NA	NA	8.49405	1.15605e-06
N160 over N10	0XPK3	Replication, recombination and repair [L]	Integrase catalytic subunit	NA	NA	3.63768	6.73301e-07
N160 over N10	0XPK3	Replication, recombination and repair [L]	Integrase catalytic subunit	NA	NA	4.07514	1.39318e-06
N160 over N10	0XPK3	Replication, recombination and repair [L]	Integrase catalytic subunit	NA	NA	5.7646	9.61254e-07
N160 over N10	0XPK3	Replication, recombination and repair [L]	Integrase core domain	NA	NA	4.48297	9.31612e-07
N160 over N10	0XPK3	Replication, recombination and repair [L]	Integrase catalytic subunit	NA	NA	4.2885	9.35847e-07
N160 over N10	0XPKQ	Amino acid transport and metabolism [E]	Proline imino-peptidase	NA	NA	4.7108	2.13424e-06
N160 over N10	0XPKQ	Amino acid transport and metabolism [E]	proline iminopeptidase	NA	NA	3.84982	1.08406e-06
N160 over N10	0XPMN	Replication, recombination and repair [L]	Inherit from bactNOG: Plasmid and phage replicative helicase	NA	NA	7.62272	2.27398e-06
N160 over N10	0XPNB	Cell wall/membrane/envelope biogenesis [M]	pdz dhr glgf domain protein	NA	NA	6.73742	6.60598e-07
N160 over N10	0XPNN	Replication, recombination and repair [L]	Transposase	NA	NA	4.41773	4.82744e-07
N160 over N10	0XPNS	Lipid transport and metabolism [I]	desaturase	NA	NA	4.94591	1.05442e-06
N160 over N10	0XPNS	Lipid transport and metabolism [I]	desaturase	NA	NA	6.43478	5.29325e-07
N160 over N10	0XPNS	Lipid transport and metabolism [I]	desaturase	NA	NA	4.55435	9.40081e-07
N160 over N10	0XPNS	Lipid transport and metabolism [I]	desaturase	NA	NA	5.25063	6.94474e-07
N160 over N10	0XPNS	Lipid transport and metabolism [I]	desaturase	NA	NA	4.7997	1.5541e-06
N160 over N10	0XPPK	Energy production and conversion [C]	Rieske (2Fe-2S) domain-containing protein	NA	NA	7.19166	4.61571e-07
N160 over N10	0XPPK	Energy production and conversion [C]	Rieske (2Fe-2S) domain-containing protein	NA	NA	6.94718	1.42283e-06
N160 over N10	0XPPK	Energy production and conversion [C]	Rieske (2Fe-2S) domain-containing protein	NA	NA	6.54117	1.01207e-06
N160 over N10	0XPPK	Energy production and conversion [C]	Rieske (2Fe-2S) domain-containing protein	NA	NA	4.75875	4.61571e-07
N160 over N10	0XPPK	Energy production and conversion [C]	Rieske (2Fe-2S) domain-containing protein	NA	NA	5.55178	1.13487e-06
N160 over N10	0XPPK	Energy production and conversion [C]	Rieske (2Fe-2S) domain-containing protein	NA	NA	4.88181	6.60598e-07
N160 over N10	0XPPK	Energy production and conversion [C]	Rieske (2Fe-2S) domain-containing protein	NA	NA	5.46104	8.08809e-07
N160 over N10	0XPPS	Secondary metabolites biosynthesis, transport and catabolism [Q]	Protocatechuate 4,5-dioxygenase	NA	NA	5.54774	5.58967e-07
N160 over N10	0XPQT	Posttranslational modification, protein turnover, chaperones [O]	glutathione synthase ribosomal protein S6 modification enzyme (glutaminyl transferase)-like protein	NA	NA	-6.44067	3.34533e-07
N160 over N10	0XPQT	Posttranslational modification, protein turnover, chaperones [O]	glutathione synthase ribosomal protein S6 modification enzyme (glutaminyl transferase)-like protein	NA	NA	-3.47778	7.62228e-07
N160 over N10	0XPQW	Energy production and conversion [C]	alcohol dehydrogenase	NA	NA	4.80572	7.53759e-07
N160 over N10	0XPRD	Nucleotide transport and metabolism [F]	5'-nucleotidase (EC 3.1.3.5)	NA	NA	4.66086	2.13847e-06
N160 over N10	0XPRD	Nucleotide transport and metabolism [F]	5'-nucleotidase (EC 3.1.3.5)	NA	NA	3.84459	1.16875e-06
N160 over N10	0XPRU	Cell wall/membrane/envelope biogenesis [M]	glycosyl transferase family 2	NA	NA	4.65342	2.21046e-06
N160 over N10	0XPRU	Cell wall/membrane/envelope biogenesis [M]	glycosyl transferase	NA	NA	6.69505	6.7796e-06
N160 over N10	0XPRU	Cell wall/membrane/envelope biogenesis [M]	Glycosyl transferase, family 2	NA	NA	6.55827	2.96422e-07
N160 over N10	0XPTG	Carbohydrate transport and metabolism [G]	Major Facilitator superfamily	NA	NA	3.77027	8.17278e-07
N160 over N10	0XPTG	Carbohydrate transport and metabolism [G]	major facilitator superfamily	NA	NA	4.7132	8.72328e-07
N160 over N10	0XPTG	Carbohydrate transport and metabolism [G]	Major Facilitator superfamily	NA	NA	5.20496	1.14334e-06
N160 over N10	0XPTP	Energy production and conversion [C]	Dehydrogenase	NA	NA	9.0712	1.63879e-06
N160 over N10	0XPTP	Energy production and conversion [C]	Dehydrogenase	NA	NA	6.23145	2.10883e-06
N160 over N10	0XPTP	Energy production and conversion [C]	Dehydrogenase	NA	NA	9.22225	1.85475e-06
N160 over N10	0XPTP	Energy production and conversion [C]	Dehydrogenase	NA	NA	7.01298	4.02287e-07
N160 over N10	0XPTP	Lipid transport and metabolism [I]	KR domain	NA	NA	6.78743	6.60598e-07
N160 over N10	0XPTP	Energy production and conversion [C]	Short-chain dehydrogenase reductase SDR	NA	NA	5.53717	4.91214e-07
N160 over N10	0XPTP	Energy production and conversion [C]	Dehydrogenase	NA	NA	6.92462	3.6841e-07
N160 over N10	0XPU0	Replication, recombination and repair [L]	Adenine-specific	NA	NA	3.74592	6.52128e-07
N160 over N10	0XPU2	Carbohydrate transport and metabolism [G]	extracellular solute-binding protein, family 1	NA	NA	5.44319	1.09253e-06
N160 over N10	0XPU6	Inorganic ion transport and metabolism [P]	ABC transport system, lipoprotein	NA	NA	5.37222	1.74889e-06
N160 over N10	0XPWC	Carbohydrate transport and metabolism [G]	Major Facilitator	NA	NA	4.40868	6.39425e-07
N160 over N10	0XPWC	Carbohydrate transport and metabolism [G]	Major Facilitator	NA	NA	6.58214	2.79907e-06
N160 over N10	0XPWC	Carbohydrate transport and metabolism [G]	Major Facilitator	NA	NA	6.92263	2.82024e-06
N160 over N10	0XPWC	Carbohydrate transport and metabolism [G]	Major facilitator superfamily MFS_1	NA	NA	6.00676	2.48571e-06
N160 over N10	0XPWD	Cell wall/membrane/envelope biogenesis [M]	K12996 rhamnosyltransferase EC 2.4.1	NA	NA	5.0611	1.32543e-06
N160 over N10	0XPWD	Cell wall/membrane/envelope biogenesis [M]	Domain of unknown function (DUF1972)	NA	NA	5.26776	6.9024e-07
N160 over N10	0XPWF	Carbohydrate transport and metabolism [G]	Major facilitator superfamily MFS_1	NA	NA	4.34503	7.96105e-07
N160 over N10	0XPWF	Carbohydrate transport and metabolism [G]	Major facilitator superfamily MFS_1	NA	NA	4.57703	2.76519e-06
N160 over N10	0XPYM	Posttranslational modification, protein turnover, chaperones [O]	Glutathione S-transferase	NA	NA	3.78743	1.63879e-06
N160 over N10	0XQ2A	Transcription [K]	zinc finger CCCH-type containing 13	NA	NA	-4.64039	1.33813e-06
N160 over N10	0XQ2C	Transcription [K]	Transcriptional regulator	NA	NA	9.41368	2.13e-06
N160 over N10	0XQ2C	Transcription [K]	Transcriptional regulator	NA	NA	4.96557	1.85052e-06
N160 over N10	0XQ2C	Transcription [K]	Transcriptional regulator	NA	NA	6.00878	1.95215e-06
N160 over N10	0XQ2G	Energy production and conversion [C]	Cytochrome c oxidase, subunit I	NA	NA	4.94576	7.4529e-07
N160 over N10	0XQ2T	Defense mechanisms [V]	type III restriction enzyme	NA	NA	6.44814	2.96422e-07
N160 over N10	0XQ48	Transcription [K]	LysR family transcriptional Regulator	NA	NA	6.97548	8.04574e-07
N160 over N10	0XQ84	Replication, recombination and repair [L]	DNA methylase	NA	NA	5.68688	1.32543e-06
N160 over N10	0XQAA	Defense mechanisms [V]	Beta-lactamase	NA	NA	5.75905	3.34533e-07
N160 over N10	0XQB2	Defense mechanisms [V]	ABC transporter	NA	NA	6.50932	6.14017e-07
N160 over N10	0XQB7	Defense mechanisms [V]	efflux transporter, rnd family, mfp subunit	NA	NA	6.50435	2.13847e-06
N160 over N10	0XQBA	Replication, recombination and repair [L]	Transposase	NA	NA	5.27793	9.69724e-07
N160 over N10	0XQBA	Replication, recombination and repair [L]	Transposase	NA	NA	6.36209	2.58311e-07
N160 over N10	0XQBA	Replication, recombination and repair [L]	Transposase	NA	NA	5.25692	2.04531e-06
N160 over N10	0XQBA	Replication, recombination and repair [L]	Transposase	NA	NA	4.18696	4.48444e-06
N160 over N10	0XQBJ	Cell cycle control, cell division, chromosome partitioning [D]	Ser-Asp rich fibrinogen-binding, bone sialoprotein-binding protein	NA	NA	6.28396	3.93818e-06
N160 over N10	0XQBN	Replication, recombination and repair [L]	3'-5' exonuclease	NA	NA	4.54438	1.41859e-06
N160 over N10	0XQE0	Carbohydrate transport and metabolism [G]	Major Facilitator Superfamily	NA	NA	3.52775	1.10947e-06
N160 over N10	0XQE0	Carbohydrate transport and metabolism [G]	Major facilitator Superfamily	NA	NA	4.50047	9.95131e-07
N160 over N10	0XQES	Transcription [K]	RNA polymerase sigma-24 subunit, ECF subfamily	NA	NA	7.2293	4.74275e-07
N160 over N10	0XQF5	Amino acid transport and metabolism [E]	Extracellular solute-binding protein family 5	NA	NA	-7.94144	4.48868e-07
N160 over N10	0XQFU	Energy production and conversion [C]	F420-dependent oxidoreductase	NA	NA	5.35636	4.91214e-07
N160 over N10	0XQFU	Energy production and conversion [C]	Luciferase-like monooxygenase superfamily protein	NA	NA	3.99837	5.84375e-07
N160 over N10	0XQGJ	Transcription [K]	LysR family Transcriptional regulator	NA	NA	5.74422	6.3519e-07
N160 over N10	0XQH3	Lipid transport and metabolism [I]	Short-chain dehydrogenase reductase SDR	NA	NA	5.76936	3.47237e-07
N160 over N10	0XQK2	Energy production and conversion [C]	Aldehyde dehydrogenase	NA	NA	4.36663	1.12217e-06
N160 over N10	0XQK2	Energy production and conversion [C]	Aldehyde dehydrogenase	NA	NA	5.25303	8.04574e-07
N160 over N10	0XQK2	Energy production and conversion [C]	Aldehyde dehydrogenase	NA	NA	4.60094	7.4529e-07
N160 over N10	0XQKG	Lipid transport and metabolism [I]	acetyl-coa acetyltransferase	NA	NA	6.47709	3.16325e-06
N160 over N10	0XQKP	Replication, recombination and repair [L]	Transposase domain (DUF772)	NA	NA	4.35997	7.87636e-07
N160 over N10	0XQMK	Carbohydrate transport and metabolism [G]	ABC transporter substrate-binding protein	NA	NA	-6.38733	1.60915e-07
N160 over N10	0XQMM	Amino acid transport and metabolism [E]	FAD dependent oxidoreductase	NA	NA	4.3941	6.77536e-07
N160 over N10	0XQMM	Amino acid transport and metabolism [E]	FAD dependent oxidoreductase	NA	NA	5.49797	1.95639e-06
N160 over N10	0XQNP	Posttranslational modification, protein turnover, chaperones [O]	PLAC (protease and lacunin) domain	NA	NA	4.71453	7.57993e-07
N160 over N10	0XQPT	Inorganic ion transport and metabolism [P]	tetracycline resistance protein	NA	NA	5.70152	2.58734e-06
N160 over N10	0XQQ4	Signal transduction mechanisms [T]	Histidine kinase	NA	NA	5.10591	9.61254e-07
N160 over N10	0XQQ7	Replication, recombination and repair [L]	Helicase conserved C-terminal domain	NA	NA	5.47502	5.15774e-06
N160 over N10	0XQQH	Cell wall/membrane/envelope biogenesis [M]	Glycosyl transferase group 1	NA	NA	-6.96285	4.40398e-07
N160 over N10	0XQRZ	Carbohydrate transport and metabolism [G]	Major Facilitator	NA	NA	6.39937	9.78193e-07
N160 over N10	0XQTW	Carbohydrate transport and metabolism [G]	Fibronectin type III domain	NA	NA	5.97208	2.12153e-06
N160 over N10	0XQV0	RNA processing and modification [A]	U4 U6 small nuclear ribonucleoprotein	NA	NA	6.60724	9.99366e-07
N160 over N10	0XQVS	Carbohydrate transport and metabolism [G]	Major facilitator superfamily, (MFS_1)	NA	NA	5.18156	8.72328e-07
N160 over N10	0XQW2	Posttranslational modification, protein turnover, chaperones [O]	Glutathione	NA	NA	5.06791	8.76562e-07
N160 over N10	0XQX3	Cell wall/membrane/envelope biogenesis [M]	glycosyl transferase group 1	NA	NA	-5.14773	1.2238e-06
N160 over N10	0XQYH	Secondary metabolites biosynthesis, transport and catabolism [Q]	Ribosomal protein L11 methyltransferase (PrmA)	NA	NA	7.32856	5.20856e-07
N160 over N10	0XQYH	Secondary metabolites biosynthesis, transport and catabolism [Q]	Ribosomal protein L11 methyltransferase (PrmA)	NA	NA	7.90633	7.62228e-07
N160 over N10	0XQYH	Secondary metabolites biosynthesis, transport and catabolism [Q]	Ribosomal protein L11 methyltransferase (PrmA)	NA	NA	7.5747	2.16812e-06
N160 over N10	0XQYM	Transcription [K]	transcriptional regulator	NA	NA	6.80529	1.28308e-06
N160 over N10	0XQYM	Transcription [K]	TetR family Transcriptional regulator	NA	NA	6.4129	2.75249e-07
N160 over N10	0XQYM	Transcription [K]	transcriptional regulator	NA	NA	4.76899	5.58967e-07
N160 over N10	0XQZF	Signal transduction mechanisms [T]	cyclic nucleotide-binding protein	NA	NA	4.39661	2.73132e-06
N160 over N10	0XQZF	Signal transduction mechanisms [T]	cyclic nucleotide-binding protein	NA	NA	5.73593	1.29155e-06
N160 over N10	0XR1S	Inorganic ion transport and metabolism [P]	tonB-dependent Receptor	NA	NA	4.73938	1.37625e-06
N160 over N10	0XR1S	Inorganic ion transport and metabolism [P]	tonB-dependent Receptor	NA	NA	5.59973	2.14271e-06
N160 over N10	0XR1S	Inorganic ion transport and metabolism [P]	tonB-dependent Receptor	NA	NA	6.68393	2.28668e-06
N160 over N10	0XR2B	Defense mechanisms [V]	FtsX-like permease family	NA	NA	7.04021	3.98052e-07
N160 over N10	0XR2B	Defense mechanisms [V]	FtsX-like permease family	NA	NA	5.58909	1.72772e-06
N160 over N10	0XR2B	Defense mechanisms [V]	FtsX-like permease family	NA	NA	6.61812	2.93034e-06
N160 over N10	0XR2G	Transcription [K]	LysR family transcriptional regulator	NA	NA	6.53428	2.17235e-06
N160 over N10	0XR3E	Replication, recombination and repair [L]	Inherit from COG: DNA primase	NA	NA	5.42092	9.31612e-07
N160 over N10	0XR5G	Secondary metabolites biosynthesis, transport and catabolism [Q]	Phytanoyl-CoA dioxygenase	NA	NA	6.21225	4.48868e-07
N160 over N10	0XR5J	Inorganic ion transport and metabolism [P]	efflux transporter, rnd family, mfp subunit	NA	NA	5.89857	2.39678e-06
N160 over N10	0XR5J	Cell wall/membrane/envelope biogenesis [M]	cation efflux system protein czcB	NA	NA	4.94398	5.92844e-07
N160 over N10	0XR5J	Cell wall/membrane/envelope biogenesis [M]	RND family efflux	NA	NA	5.4983	7.28351e-07
N160 over N10	0XR5J	Cell wall/membrane/envelope biogenesis [M]	RND family efflux	NA	NA	4.60323	1.27038e-06
N160 over N10	0XR5J	Inorganic ion transport and metabolism [P]	Efflux transporter rnd family, mfp subunit	NA	NA	8.03841	8.04574e-07
N160 over N10	0XR5R	Replication, recombination and repair [L]	insertion element IS1121 transposase	NA	NA	8.45831	1.17722e-06
N160 over N10	0XR6D	Inorganic ion transport and metabolism [P]	TonB-dependent receptor	NA	NA	5.98693	7.70697e-07
N160 over N10	0XR6D	Inorganic ion transport and metabolism [P]	TonB-dependent receptor	NA	NA	4.50973	1.57527e-06
N160 over N10	0XR6D	Inorganic ion transport and metabolism [P]	TonB-dependent receptor	NA	NA	5.47798	4.29812e-06
N160 over N10	0XR70	Signal transduction mechanisms [T]	SEA domain	NA	NA	-4.4398	1.23227e-06
N160 over N10	0XR85	Transcription [K]	LysR family Transcriptional regulator	NA	NA	9.50635	2.2274e-06
N160 over N10	0XR85	Transcription [K]	LysR family transcriptional regulator	NA	NA	6.08974	2.20199e-06
N160 over N10	0XR8T	Secondary metabolites biosynthesis, transport and catabolism [Q]	Thiocyanate hydrolase, gamma subunit	NA	NA	4.24082	5.50498e-07
N160 over N10	0XRAH	Replication, recombination and repair [L]	Transposase	NA	NA	4.25827	5.67436e-07
N160 over N10	0XRAH	Replication, recombination and repair [L]	transposase	NA	NA	5.65193	5.88609e-07
N160 over N10	0XRAH	Replication, recombination and repair [L]	Transposase	NA	NA	7.84322	8.51155e-07
N160 over N10	0XRAH	Replication, recombination and repair [L]	Transposase for insertion sequence 801 (Transposase 32 family protein)	NA	NA	5.24349	8.51155e-07
N160 over N10	0XRAH	Replication, recombination and repair [L]	Transposase	NA	NA	4.3623	2.78637e-06
N160 over N10	0XRAH	Replication, recombination and repair [L]	Transposase	NA	NA	4.71053	1.74042e-06
N160 over N10	0XRAH	Replication, recombination and repair [L]	Transposase	NA	NA	6.49744	3.09126e-07
N160 over N10	0XRAH	Replication, recombination and repair [L]	transposase	NA	NA	5.22168	7.15647e-07
N160 over N10	0XRAH	Replication, recombination and repair [L]	Transposase	NA	NA	9.22737	1.86322e-06
N160 over N10	0XRAH	Replication, recombination and repair [L]	Transposase	NA	NA	7.44861	5.50498e-07
N160 over N10	0XRAH	Replication, recombination and repair [L]	Transposase	NA	NA	4.68679	7.79166e-07
N160 over N10	0XRAH	Replication, recombination and repair [L]	transposase	NA	NA	7.12264	1.63032e-06
N160 over N10	0XRAH	Replication, recombination and repair [L]	Transposase	NA	NA	4.69696	2.33326e-06
N160 over N10	0XRAH	Replication, recombination and repair [L]	Transposase for insertion sequence 801 (Transposase 32 family protein)	NA	NA	7.0823	8.21512e-07
N160 over N10	0XRAH	Replication, recombination and repair [L]	Transposase	NA	NA	4.91821	7.3682e-07
N160 over N10	0XRAH	Replication, recombination and repair [L]	Transposase	NA	NA	8.09971	1.63879e-06
N160 over N10	0XRAH	Replication, recombination and repair [L]	Transposase	NA	NA	6.88854	3.38768e-07
N160 over N10	0XRAH	Replication, recombination and repair [L]	Transposase	NA	NA	6.01918	1.53293e-06
N160 over N10	0XRC3	Posttranslational modification, protein turnover, chaperones [O]	ResB-like family	NA	NA	-3.97693	7.66463e-07
N160 over N10	0XRC3	Posttranslational modification, protein turnover, chaperones [O]	ResB-like family	NA	NA	-3.00969	1.96485e-06
N160 over N10	0XRCZ	Energy production and conversion [C]	NAD-specific glutamate dehydrogenase encoded in antisense gene pair with dnaKJ	NA	NA	6.84227	3.51472e-07
N160 over N10	0XRCZ	Energy production and conversion [C]	NAD-specific glutamate dehydrogenase encoded in antisense gene pair with dnaKJ	NA	NA	4.39652	8.63858e-07
N160 over N10	0XRDS	Amino acid transport and metabolism [E]	regulatory protein FlaEY	NA	NA	6.47852	2.6678e-07
N160 over N10	0XREP	Energy production and conversion [C]	Phosphoenolpyruvate Carboxylase	NA	NA	5.63878	5.27631e-06
N160 over N10	0XRF8	Posttranslational modification, protein turnover, chaperones [O]	Glutathione S-transferase	NA	NA	6.68684	1.21956e-06
N160 over N10	0XRF8	Posttranslational modification, protein turnover, chaperones [O]	Glutathione S-Transferase	NA	NA	7.59622	5.84375e-07
N160 over N10	0XRHV	Carbohydrate transport and metabolism [G]	extracellular solute-binding protein	NA	NA	6.10674	7.15647e-07
N160 over N10	0XRI9	Transcription [K]	transcriptional regulator	NA	NA	6.28388	9.35847e-07
N160 over N10	0XRIB	Carbohydrate transport and metabolism [G]	Major facilitator superfamily	NA	NA	-4.10345	7.79166e-07
N160 over N10	0XRIB	Carbohydrate transport and metabolism [G]	Major facilitator superfamily	NA	NA	-4.12814	1.46517e-06
N160 over N10	0XRIM	Transcription [K]	LysR family transcriptional regulator	NA	NA	5.25174	4.48868e-07
N160 over N10	0XRJF	Secondary metabolites biosynthesis, transport and catabolism [Q]	ectoine hydroxylase	NA	NA	4.24452	8.93501e-07
N160 over N10	0XRJF	Secondary metabolites biosynthesis, transport and catabolism [Q]	Phytanoyl-CoA dioxygenase (PhyH)	NA	NA	3.19384	1.21533e-06
N160 over N10	0XRKV	Transcription [K]	AraC family transcriptional regulator	NA	NA	6.90778	4.74275e-07
N160 over N10	0XRKW	Replication, recombination and repair [L]	Integrase	NA	NA	7.93775	7.53759e-07
N160 over N10	0XRMI	Inorganic ion transport and metabolism [P]	TonB-dependent receptor	NA	NA	5.63531	2.49841e-06
N160 over N10	0XRMI	Inorganic ion transport and metabolism [P]	TONB-dependent receptor	NA	NA	6.35959	3.44696e-06
N160 over N10	0XRMR	Amino acid transport and metabolism [E]	Metallopeptidase family M24	NA	NA	4.51304	8.59624e-07
N160 over N10	0XRQ6	Signal transduction mechanisms [T]	Serine threonine kinase	NA	NA	-7.03912	3.2183e-07
N160 over N10	0XRQU	Signal transduction mechanisms [T]	regulatoR	NA	NA	-6.24741	5.71671e-07
N160 over N10	0XRS7	Replication, recombination and repair [L]	Phage integrase family	NA	NA	7.30393	5.08152e-07
N160 over N10	0XRTR	Carbohydrate transport and metabolism [G]	major facilitator superfamily	NA	NA	4.9885	1.47788e-06
N160 over N10	0XRUX	Cell wall/membrane/envelope biogenesis [M]	outer membrane efflux protein	NA	NA	3.14537	1.80394e-06
N160 over N10	0XRV0	Transcription [K]	lysr family transcriptional regulator	NA	NA	5.5725	8.89266e-07
N160 over N10	0XRY0	Defense mechanisms [V]	N-acetylmuramyl-L-alanine amidase, negative regulator of AmpC, AmpD	NA	NA	6.45147	1.54139e-06
N160 over N10	0XRZF	Defense mechanisms [V]	efflux transporter, rnd family, mfp subunit	NA	NA	5.91206	2.53653e-06
N160 over N10	0XRZF	Defense mechanisms [V]	efflux transporter, rnd family, mfp subunit	NA	NA	4.53458	8.17278e-07
N160 over N10	0XS15	Defense mechanisms [V]	n-acetylmuramoyl-l-alanine amidase family 2	NA	NA	7.62687	6.26721e-07
N160 over N10	0XS2F	Inorganic ion transport and metabolism [P]	tonB-dependent Receptor	NA	NA	5.76037	3.91701e-06
N160 over N10	0XS2F	Inorganic ion transport and metabolism [P]	TonB-dependent receptor	NA	NA	6.47719	6.48317e-06
N160 over N10	0XS2P	Carbohydrate transport and metabolism [G]	BNR/Asp-box repeat	NA	NA	3.17705	2.18505e-06
N160 over N10	0XS2V	Lipid transport and metabolism [I]	acyl-CoA dehydrogenase	NA	NA	4.58443	2.39678e-06
N160 over N10	0XS3W	Replication, recombination and repair [L]	Phage integrase family	NA	NA	5.65035	5.2509e-07
N160 over N10	0XS46	Amino acid transport and metabolism [E]	Putative Ig domain	NA	NA	4.54967	3.33263e-06
N160 over N10	0XS4R	Signal transduction mechanisms [T]	histidine Kinase	NA	NA	4.34626	6.52128e-07
N160 over N10	0XS4U	Signal transduction mechanisms [T]	Transcriptional regulator	NA	NA	7.77538	6.73301e-07
N160 over N10	0XS5J	Amino acid transport and metabolism [E]	Procollagen-proline dioxygenase (EC 1.14.11.2)	NA	NA	8.68766	1.27885e-06
N160 over N10	0XS5J	Amino acid transport and metabolism [E]	ec 1.14.11.2	NA	NA	7.28531	4.82744e-07
N160 over N10	0XS5J	Amino acid transport and metabolism [E]	2OG-Fe(II) oxygenase	NA	NA	6.44661	2.04531e-06
N160 over N10	0XS5J	Amino acid transport and metabolism [E]	2OG-Fe(II) oxygenase	NA	NA	8.84569	1.40589e-06
N160 over N10	0XS6Q	Posttranslational modification, protein turnover, chaperones [O]	glutathione s-transferase	NA	NA	5.783	3.38768e-07
N160 over N10	0XS7W	Energy production and conversion [C]	acyl-Coa dehydrogenase	NA	NA	4.06563	8.25747e-07
N160 over N10	0XS7W	Lipid transport and metabolism [I]	acyl-Coa dehydrogenase	NA	NA	8.00737	2.65086e-06
N160 over N10	0XS7W	Energy production and conversion [C]	acyl-Coa dehydrogenase	NA	NA	3.51668	1.27038e-06
N160 over N10	0XS8B	Cell wall/membrane/envelope biogenesis [M]	Polysaccharide biosynthesis protein	NA	NA	9.97327	3.09549e-06
N160 over N10	0XSAX	Cell wall/membrane/envelope biogenesis [M]	Glycosyl transferase group 1	NA	NA	6.48054	2.63816e-06
N160 over N10	0XSDE	Posttranslational modification, protein turnover, chaperones [O]	Sulfur oxidation	NA	NA	6.53181	6.14017e-07
N160 over N10	0XSGR	Signal transduction mechanisms [T]	sensor protein	NA	NA	6.43982	4.48868e-06
N160 over N10	0XSGR	Signal transduction mechanisms [T]	Signal transduction histidine kinase	NA	NA	3.19448	1.45247e-06
N160 over N10	0XSH3	Inorganic ion transport and metabolism [P]	TonB-dependent heme hemoglobin receptor family protein	NA	NA	5.15858	3.83655e-06
N160 over N10	0XSH9	Coenzyme transport and metabolism [H]	glutamate--cysteine ligase	NA	NA	2.97907	1.29579e-06
N160 over N10	0XSKX	Amino acid transport and metabolism [E]	peptidase C45 acyl-coenzyme A 6-aminopenicillanic acid acyl-transferase	NA	NA	4.40679	8.72328e-07
N160 over N10	0XSM5	Transcription [K]	Divergent AAA domain	NA	NA	6.72066	1.12217e-06
N160 over N10	0XSMN	Cell wall/membrane/envelope biogenesis [M]	Glycosyl transferase (Group 1	NA	NA	8.10854	8.72328e-07
N160 over N10	0XSNN	Transcription [K]	MarR family transcriptional regulator	NA	NA	8.53029	1.14758e-06
N160 over N10	0XSQH	Signal transduction mechanisms [T]	Diguanylate cyclase phosphodiesterase	NA	NA	4.16321	1.48634e-06
N160 over N10	0XSTC	Signal transduction mechanisms [T]	protein tyrosine kinase activity	NA	NA	5.6331	9.99366e-07
N160 over N10	0XSUY	Transcription [K]	transcriptional regulator, lysR family	NA	NA	5.39518	5.29325e-07
N160 over N10	0XSV1	Replication, recombination and repair [L]	Inherit from COG: DNA primase	NA	NA	4.25602	1.18145e-06
N160 over N10	0XSV8	Posttranslational modification, protein turnover, chaperones [O]	Peptidase M48	NA	NA	6.66147	2.82448e-06
N160 over N10	0XT0V	Lipid transport and metabolism [I]	acyl-Coa dehydrogenase type 2	NA	NA	4.22747	9.69724e-07
N160 over N10	0XT1T	Replication, recombination and repair [L]	Transposase IS4 family	NA	NA	5.2509	1.81664e-06
N160 over N10	0XT1T	Replication, recombination and repair [L]	transposase (IS4 family) protein	NA	NA	7.15287	8.68093e-07
N160 over N10	0XT1T	Replication, recombination and repair [L]	transposase (IS4 family) protein	NA	NA	4.44063	7.93988e-06
N160 over N10	0XT1T	Replication, recombination and repair [L]	Pfam:Transposase_11	NA	NA	5.17539	2.41372e-06
N160 over N10	0XT1T	Replication, recombination and repair [L]	Transposase (IS4 family	NA	NA	5.31225	1.65149e-06
N160 over N10	0XT1T	Replication, recombination and repair [L]	Transposase (IS4 family	NA	NA	5.25311	1.64302e-06
N160 over N10	0XT1T	Replication, recombination and repair [L]	transposase (IS4 family) protein	NA	NA	5.72661	6.18252e-07
N160 over N10	0XT1T	Replication, recombination and repair [L]	Inherit from proNOG: Transposase (IS4 family protein)	NA	NA	4.58736	4.48868e-07
N160 over N10	0XT1T	Replication, recombination and repair [L]	Pfam:Transposase_11	NA	NA	4.93739	1.93521e-06
N160 over N10	0XT1T	Replication, recombination and repair [L]	Pfam:Transposase_11	NA	NA	5.87549	1.14546e-05
N160 over N10	0XT1T	Replication, recombination and repair [L]	transposase (IS4 family) protein	NA	NA	4.03723	1.46094e-06
N160 over N10	0XT1T	Replication, recombination and repair [L]	transposase (IS4 family) protein	NA	NA	7.69829	6.52128e-07
N160 over N10	0XT1T	Replication, recombination and repair [L]	Pfam:Transposase_11	NA	NA	3.33207	2.3375e-06
N160 over N10	0XT35	Signal transduction mechanisms [T]	PAS PAC sensor protein	NA	NA	5.87048	1.29579e-06
N160 over N10	0XT41	Transcription [K]	RNA polymerase, sigma-24 subunit, ECF subfamily	NA	NA	6.45643	1.5668e-06
N160 over N10	0XT7W	Defense mechanisms [V]	methylase	NA	NA	9.34429	1.96909e-06
N160 over N10	0XT87	Secondary metabolites biosynthesis, transport and catabolism [Q]	cytochrome P450	NA	NA	9.59569	2.34597e-06
N160 over N10	0XTDY	Defense mechanisms [V]	Type III restriction enzyme, res subunit	NA	NA	3.20606	1.85475e-06
N160 over N10	0XTEM	Transcription [K]	transcriptional Regulator LysR family	NA	NA	5.55344	5.54733e-07
N160 over N10	0XTFV	Cell wall/membrane/envelope biogenesis [M]	Glycosyl transferase group 1	NA	NA	5.37241	1.5541e-06
N160 over N10	0XTGP	Inorganic ion transport and metabolism [P]	sulphate transporter	NA	NA	4.50864	9.18908e-07
N160 over N10	0XTHD	Replication, recombination and repair [L]	Integrase catalytic subunit	NA	NA	6.85912	5.30172e-06
N160 over N10	0XTHD	Replication, recombination and repair [L]	Integrase catalytic subunit	NA	NA	6.33846	6.3519e-07
N160 over N10	0XTHD	Replication, recombination and repair [L]	Integrase catalytic subunit	NA	NA	8.86327	5.34407e-06
N160 over N10	0XTHD	Replication, recombination and repair [L]	Integrase catalytic subunit	NA	NA	4.94092	1.2238e-06
N160 over N10	0XTHD	Replication, recombination and repair [L]	Integrase catalytic subunit	NA	NA	8.69998	1.3212e-06
N160 over N10	0XTHD	Replication, recombination and repair [L]	Integrase catalytic subunit	NA	NA	6.39509	3.79844e-06
N160 over N10	0XTHD	Replication, recombination and repair [L]	Integrase catalytic subunit	NA	NA	4.8005	1.13064e-06
N160 over N10	0XTHD	Replication, recombination and repair [L]	Integrase catalytic subunit	NA	NA	5.84838	1.70231e-06
N160 over N10	0XTHD	Replication, recombination and repair [L]	Integrase catalytic subunit	NA	NA	7.75957	6.81771e-07
N160 over N10	0XTHD	Replication, recombination and repair [L]	Integrase catalytic subunit	NA	NA	4.43453	5.97079e-07
N160 over N10	0XTHD	Replication, recombination and repair [L]	transposase	NA	NA	4.43994	7.53759e-07
N160 over N10	0XTHD	Replication, recombination and repair [L]	Integrase catalytic subunit	NA	NA	4.39899	1.01207e-06
N160 over N10	0XTHX	Lipid transport and metabolism [I]	Enoyl-CoA hydratase	NA	NA	5.3042	1.93945e-06
N160 over N10	0XTIC	Cell cycle control, cell division, chromosome partitioning [D]	domain protein	NA	NA	4.54558	6.69067e-07
N160 over N10	0XTIM	Transcription [K]	Transcriptional regulator	NA	NA	5.17494	2.45607e-06
N160 over N10	0XTIR	Posttranslational modification, protein turnover, chaperones [O]	nhl repeat containing protein	NA	NA	5.39036	5.03917e-07
N160 over N10	0XTIR	Posttranslational modification, protein turnover, chaperones [O]	Inherit from bactNOG: nhl repeat containing protein	NA	NA	5.73389	6.14017e-07
N160 over N10	0XTIR	Posttranslational modification, protein turnover, chaperones [O]	NHL repeat containing protein	NA	NA	8.53119	1.18145e-06
N160 over N10	0XTIR	Signal transduction mechanisms [T]	Serine Threonine protein kinase	NA	NA	7.93595	7.79166e-07
N160 over N10	0XTIR	Posttranslational modification, protein turnover, chaperones [O]	NHL repeat	NA	NA	6.36241	3.29452e-06
N160 over N10	0XTIR	Posttranslational modification, protein turnover, chaperones [O]	NHL repeat containing protein	NA	NA	6.92374	3.85349e-06
N160 over N10	0XTIR	Posttranslational modification, protein turnover, chaperones [O]	NHL repeat	NA	NA	4.52984	9.99366e-07
N160 over N10	0XTQ8	Signal transduction mechanisms [T]	cyclic nucleotide-binding protein	NA	NA	6.35818	2.45607e-07
N160 over N10	0XTQ8	Energy production and conversion [C]	Cyclic nucleotide-binding domain	NA	NA	3.77454	1.79971e-06
N160 over N10	0XTSI	Transcription [K]	Transcriptional regulator	NA	NA	7.01624	3.89583e-07
N160 over N10	0XTSI	Transcription [K]	Transcriptional regulator	NA	NA	6.27369	2.58311e-07
N160 over N10	0XTSI	Transcription [K]	Helix-turn-helix	NA	NA	5.04662	9.78193e-07
N160 over N10	0XTWD	Signal transduction mechanisms [T]	histidine Kinase	NA	NA	3.10221	1.52869e-06
N160 over N10	0XTXU	Replication, recombination and repair [L]	Inherit from bactNOG: Transposase	NA	NA	4.22669	1.57104e-06
N160 over N10	0XU0C	Transcription [K]	Inherit from NOG: TfoX N-terminal domain	NA	NA	6.15776	2.24434e-07
N160 over N10	0XU0F	Cell wall/membrane/envelope biogenesis [M]	glycosyl transferase group 1	NA	NA	5.05576	2.3375e-06
N160 over N10	0XU7X	Energy production and conversion [C]	cytochrome C, class I	NA	NA	6.74143	3.26064e-07
N160 over N10	0XUAP	Replication, recombination and repair [L]	Bidirectionally degrades single-stranded DNA into large acid-insoluble oligonucleotides, which are then degraded further into small acid-soluble oligonucleotides (By similarity)	NA	NA	4.38493	5.29325e-07
N160 over N10	0XUC3	Transcription [K]	Transcriptional regulator	NA	NA	5.9883	7.4529e-07
N160 over N10	0XUC3	Transcription [K]	HTH_XRE	NA	NA	8.30923	9.95131e-07
N160 over N10	0XUC3	Transcription [K]	Transcriptional regulator	NA	NA	7.73932	6.52128e-07
N160 over N10	0XUC3	Transcription [K]	Transcriptional regulator	NA	NA	6.20918	8.76562e-07
N160 over N10	0XUC3	Transcription [K]	XRE family Transcriptional regulator	NA	NA	4.70069	7.74932e-07
N160 over N10	0XUC3	Transcription [K]	Inherit from bactNOG: Transcriptional regulator	NA	NA	6.33115	2.54076e-07
N160 over N10	0XUC3	Transcription [K]	Transcriptional regulator	NA	NA	8.57898	1.16875e-06
N160 over N10	0XUC3	Transcription [K]	Transcriptional regulator	NA	NA	5.99025	6.9024e-07
N160 over N10	0XUC3	Transcription [K]	Transcriptional regulator	NA	NA	6.43171	2.6678e-07
N160 over N10	0XUC3	Transcription [K]	Restriction-modification system regulatory protein	NA	NA	6.34586	2.58311e-07
N160 over N10	0XUC3	Transcription [K]	Transcriptional regulator	NA	NA	4.65208	1.444e-06
N160 over N10	0XUC3	Transcription [K]	PilZ domain	NA	NA	6.9483	1.29155e-06
N160 over N10	0XUCJ	Defense mechanisms [V]	hnh endonuclease	NA	NA	7.17292	4.36164e-07
N160 over N10	0XUCJ	Defense mechanisms [V]	NUMOD4 domain-containing protein	NA	NA	6.75107	3.43003e-07
N160 over N10	0XUEY	Transcription [K]	Transcriptional regulator, luxr family	NA	NA	8.93423	1.50328e-06
N160 over N10	0XUEY	Transcription [K]	Transcriptional regulator, luxr family	NA	NA	7.4991	5.54733e-07
N160 over N10	0XUEY	Transcription [K]	Transcriptional regulator, luxr family	NA	NA	7.88844	7.41055e-07
N160 over N10	0XUEY	Transcription [K]	Transcriptional regulator, luxr family	NA	NA	4.61578	1.3466e-06
N160 over N10	0XUF0	Intracellular trafficking, secretion, and vesicular transport [U]	Part of the twin-arginine translocation (Tat) system that transports large folded proteins containing a characteristic twin-arginine motif in their signal peptide across membranes. TatA could form the protein-conducting channel of the Tat system (By similarity)	NA	NA	7.05804	4.27695e-07
N160 over N10	0XUF0	Intracellular trafficking, secretion, and vesicular transport [U]	Part of the twin-arginine translocation (Tat) system that transports large folded proteins containing a characteristic twin-arginine motif in their signal peptide across membranes. TatA could form the protein-conducting channel of the Tat system (By similarity)	NA	NA	7.54525	5.84375e-07
N160 over N10	0XUF0	Intracellular trafficking, secretion, and vesicular transport [U]	Part of the twin-arginine translocation (Tat) system that transports large folded proteins containing a characteristic twin-arginine motif in their signal peptide across membranes. TatA could form the protein-conducting channel of the Tat system (By similarity)	NA	NA	7.02759	4.02287e-07
N160 over N10	0XUF9	Transcription [K]	transcriptional regulator	NA	NA	7.27159	5.03917e-07
N160 over N10	0XUFS	Signal transduction mechanisms [T]	Response regulator receiver domain	NA	NA	7.48687	5.54733e-07
N160 over N10	0XUG8	Intracellular trafficking, secretion, and vesicular transport [U]	type 4 fimbrial pilin related transmembrane protein	NA	NA	6.39381	2.58311e-07
N160 over N10	0XUG8	Intracellular trafficking, secretion, and vesicular transport [U]	Type II transport protein GspH	NA	NA	6.59184	3.2183e-07
N160 over N10	0XUQ1	Inorganic ion transport and metabolism [P]	Heavy-metal-associated domain	NA	NA	6.2975	2.45607e-07
N160 over N10	0XUTQ	Signal transduction mechanisms [T]	FHA	NA	NA	6.10273	1.54139e-06
N160 over N10	0XUTQ	Signal transduction mechanisms [T]	Inherit from proNOG: fha domain-containing protein	NA	NA	5.48581	5.16621e-07
N160 over N10	0XUWA	Transcription [K]	Activating transcription factor 7 interacting protein	NA	NA	6.16322	7.9187e-07
N160 over N10	0XUXE	Signal transduction mechanisms [T]	stage II sporulation protein	NA	NA	4.45753	5.08152e-07
N160 over N10	0XUXE	Signal transduction mechanisms [T]	STAS domain	NA	NA	5.88288	3.93818e-07
N160 over N10	0XUXP	Intracellular trafficking, secretion, and vesicular transport [U]	preprotein translocase subunit SecE	NA	NA	6.02963	1.15181e-06
N160 over N10	0XUXP	Intracellular trafficking, secretion, and vesicular transport [U]	preprotein translocase subunit SecE	NA	NA	4.84683	6.86005e-07
N160 over N10	0XUYN	Replication, recombination and repair [L]	transposase	NA	NA	6.34775	2.45607e-07
N160 over N10	0XUYN	Replication, recombination and repair [L]	Transposase	NA	NA	7.36227	5.08152e-07
N160 over N10	0XUYN	Replication, recombination and repair [L]	transposase IS3 IS911 family protein	NA	NA	6.45366	2.62545e-07
N160 over N10	0XV35	Posttranslational modification, protein turnover, chaperones [O]	Glutathione S-Transferase	NA	NA	8.88377	1.43976e-06
N160 over N10	0XV6G	Signal transduction mechanisms [T]	Cyclic nucleotide-binding protein	NA	NA	5.81481	1.43553e-06
N160 over N10	0XV8W	Cell wall/membrane/envelope biogenesis [M]	Polypeptide-transport-associated domain-containing protein	NA	NA	6.83591	3.6841e-07
N160 over N10	0XVDU	Energy production and conversion [C]	cytochrome C, class I	NA	NA	6.35656	2.58311e-07
N160 over N10	0XVDU	Energy production and conversion [C]	cytochrome C, class I	NA	NA	7.45456	5.46263e-07
N160 over N10	0XVDU	Energy production and conversion [C]	cytochrome C, class I	NA	NA	6.53457	3.00657e-07
N160 over N10	0XVTY	Coenzyme transport and metabolism [H]	Transfers a GMP moiety from GTP to Mo-molybdopterin (Mo- MPT) cofactor (Moco or molybdenum cofactor) to form Mo- molybdopterin guanine dinucleotide (Mo-MGD) cofactor (By similarity)	NA	NA	7.48739	5.42029e-07
N160 over N10	0XVTY	Coenzyme transport and metabolism [H]	Transfers a GMP moiety from GTP to Mo-molybdopterin (Mo- MPT) cofactor (Moco or molybdenum cofactor) to form Mo- molybdopterin guanine dinucleotide (Mo-MGD) cofactor (By similarity)	NA	NA	7.84644	7.28351e-07
N160 over N10	0XVTY	Coenzyme transport and metabolism [H]	Transfers a GMP moiety from GTP to Mo-molybdopterin (Mo- MPT) cofactor (Moco or molybdenum cofactor) to form Mo- molybdopterin guanine dinucleotide (Mo-MGD) cofactor (By similarity)	NA	NA	8.58492	1.20263e-06
N160 over N10	0XW25	Transcription [K]	RNA Polymerase	NA	NA	7.61534	6.09782e-07
N160 over N10	0XW26	Cell wall/membrane/envelope biogenesis [M]	O-Antigen Polymerase	NA	NA	3.67972	9.52785e-07
N160 over N10	0XW26	Cell wall/membrane/envelope biogenesis [M]	O-antigen polymerase	NA	NA	6.10394	1.60491e-06
N160 over N10	0XW26	Cell wall/membrane/envelope biogenesis [M]	O-Antigen polymerase	NA	NA	7.09486	1.59221e-06
N160 over N10	0XW2B	Secondary metabolites biosynthesis, transport and catabolism [Q]	phosphopantetheine-binding protein	NA	NA	7.02051	4.27695e-07
N160 over N10	0XW69	Carbohydrate transport and metabolism [G]	Major Facilitator Superfamily	NA	NA	5.8749	6.3519e-07
N160 over N10	0XW69	Carbohydrate transport and metabolism [G]	Major Facilitator Superfamily	NA	NA	4.70098	1.60491e-06
N160 over N10	0XW7Y	Coenzyme transport and metabolism [H]	FolB	NA	NA	7.23439	8.93501e-07
N160 over N10	0XWBT	Energy production and conversion [C]	fad dependent oxidoreductase	NA	NA	-4.73486	9.27377e-07
N160 over N10	0XWDP	Transcription [K]	Transcriptional regulator (XRE family	NA	NA	5.98202	3.89583e-07
N160 over N10	0XWDP	Transcription [K]	transcriptional regulator (Xre family)	NA	NA	5.28742	4.86979e-07
N160 over N10	0XWEC	Posttranslational modification, protein turnover, chaperones [O]	glutaredoxin 2	NA	NA	5.79794	9.82427e-07
N160 over N10	0XWG0	Transcription [K]	Ribbon-helix-helix protein, copG family	NA	NA	6.332	2.41372e-07
N160 over N10	0XWGM	Transcription [K]	AbrB family transcriptional regulator	NA	NA	6.48027	2.71014e-07
N160 over N10	0XWGM	Transcription [K]	Transcriptional regulator, AbrB	NA	NA	4.75802	4.86979e-07
N160 over N10	0XWIX	Replication, recombination and repair [L]	Inherit from proNOG: transposase, is4	NA	NA	3.89492	1.92674e-06
N160 over N10	0XWIX	Replication, recombination and repair [L]	Transposase (IS4	NA	NA	4.68216	4.70041e-07
N160 over N10	0XWKU	Lipid transport and metabolism [I]	acyl-Coa dehydrogenase	NA	NA	8.76949	1.37201e-06
N160 over N10	0XWSH	Posttranslational modification, protein turnover, chaperones [O]	Glycoprotease family	NA	NA	5.74374	1.2365e-06
N160 over N10	0XWXT	Cell wall/membrane/envelope biogenesis [M]	capsular polysaccharide biosynthesis protein	NA	NA	5.98527	7.49524e-07
N160 over N10	0XWXT	Cell wall/membrane/envelope biogenesis [M]	capsular polysaccharide biosynthesis protein	NA	NA	5.11108	7.96105e-07
N160 over N10	0XWXT	Cell wall/membrane/envelope biogenesis [M]	capsular polysaccharide biosynthesis protein	NA	NA	8.46084	1.13487e-06
N160 over N10	0XXDI	Energy production and conversion [C]	caa(3)-type oxidase subunit IV	NA	NA	6.56686	2.79484e-07
N160 over N10	0XXGH	Intracellular trafficking, secretion, and vesicular transport [U]	Peptidase A24A, prepilin type IV	NA	NA	5.26806	8.13043e-07
N160 over N10	0XXGH	Intracellular trafficking, secretion, and vesicular transport [U]	Peptidase A24A, prepilin type IV	NA	NA	6.81296	3.43003e-07
N160 over N10	0XXGH	Intracellular trafficking, secretion, and vesicular transport [U]	Peptidase A24A, prepilin type IV	NA	NA	7.45621	5.3356e-07
N160 over N10	0XXGH	Intracellular trafficking, secretion, and vesicular transport [U]	Peptidase A24A, prepilin type IV	NA	NA	6.90665	3.72645e-07
N160 over N10	0XXHM	Replication, recombination and repair [L]	Pfam:Transposase_8	NA	NA	6.71069	1.14758e-06
N160 over N10	0XXKJ	Signal transduction mechanisms [T]	diguanylate cyclase with GAF sensor	NA	NA	5.27027	1.28732e-06
N160 over N10	0XXKJ	Signal transduction mechanisms [T]	Histidine kinase	NA	NA	5.90498	2.51112e-06
N160 over N10	0XXPR	Replication, recombination and repair [L]	ISGsu7, transposase OrfA	NA	NA	6.87116	3.59941e-07
N160 over N10	0XXS8	Cell wall/membrane/envelope biogenesis [M]	ubiquinone menaquinone biosynthesis methyltransferase	NA	NA	5.19775	8.59624e-07
N160 over N10	0XY1W	Signal transduction mechanisms [T]	response regulator receiver modulated PilZ sensor protein	NA	NA	4.4361	9.65489e-07
N160 over N10	0XY8H	Intracellular trafficking, secretion, and vesicular transport [U]	ribosome binding protein 1 homolog 180kDa (dog)	NA	NA	4.88325	1.86322e-06
N160 over N10	0XYFT	Inorganic ion transport and metabolism [P]	Blue (Type 1) copper domain protein	NA	NA	6.44275	2.92187e-07
N160 over N10	0XYKG	Energy production and conversion [C]	cytochrome c	NA	NA	7.65199	1.21533e-06
N160 over N10	0XYQ2	Inorganic ion transport and metabolism [P]	Inherit from NOG: ABC-type nitrate sulfonate bicarbonate transport systems periplasmic components-like protein	NA	NA	4.22547	5.42029e-07
N160 over N10	0XYQ2	Inorganic ion transport and metabolism [P]	Inherit from NOG: ABC-type nitrate sulfonate bicarbonate transport systems periplasmic components-like protein	NA	NA	4.21655	6.81771e-07
N160 over N10	0XYVU	Posttranslational modification, protein turnover, chaperones [O]	Glutathione S-Transferase	NA	NA	5.30278	1.68961e-06
N160 over N10	0XZ3J	Transcription [K]	Transcriptional regulator, abrb family	NA	NA	6.77361	3.59941e-07
N160 over N10	0XZ3J	Transcription [K]	Transcriptional regulator AbrB family	NA	NA	7.27323	5.08152e-07
N160 over N10	0XZ3J	Transcription [K]	Transcriptional regulator, abrb family	NA	NA	6.7292	3.38768e-07
N160 over N10	0XZ81	Cell wall/membrane/envelope biogenesis [M]	Glycosyl transferase, family 2	NA	NA	5.64794	5.97079e-07
N160 over N10	0XZKB	Defense mechanisms [V]	HNH endonuclease	NA	NA	5.77711	3.6841e-07
N160 over N10	0XZWZ	Inorganic ion transport and metabolism [P]	Copper resistance D	NA	NA	6.50823	2.92187e-07
N160 over N10	0Y0BU	Defense mechanisms [V]	Mate efflux family protein	NA	NA	4.22522	9.61254e-07
N160 over N10	0Y0BU	Defense mechanisms [V]	Mate efflux family protein	NA	NA	5.52189	1.49058e-06
N160 over N10	0Y0BU	Defense mechanisms [V]	Mate efflux family protein	NA	NA	5.76741	1.31696e-06
N160 over N10	0Y0BU	Defense mechanisms [V]	Mate efflux family protein	NA	NA	6.44859	3.1336e-07
N160 over N10	0Y0FQ	Replication, recombination and repair [L]	DNA methylase	NA	NA	5.54504	1.01207e-06
N160 over N10	0Y0I8	Cell wall/membrane/envelope biogenesis [M]	phosphate-selective porin O and P	NA	NA	-3.65031	6.81771e-07
N160 over N10	0Y0I8	Cell wall/membrane/envelope biogenesis [M]	phosphate-selective porin O and P	NA	NA	-6.03227	6.98709e-07
N160 over N10	0Y0I8	Cell wall/membrane/envelope biogenesis [M]	phosphate-selective porin O and P	NA	NA	-8.34778	6.94474e-07
N160 over N10	0Y0MA	Intracellular trafficking, secretion, and vesicular transport [U]	preprotein translocase subunit SecG	NA	NA	4.69458	4.61571e-07
N160 over N10	0Y0RE	Signal transduction mechanisms [T]	Hpt domain	NA	NA	5.96324	1.46517e-06
N160 over N10	0Y0WD	Signal transduction mechanisms [T]	Response regulator receiver protein	NA	NA	7.01882	3.85349e-07
N160 over N10	0Y0YH	Lipid transport and metabolism [I]	Short-chain dehydrogenase reductase SDR	NA	NA	7.00462	4.2346e-07
N160 over N10	0Y1H4	Cell wall/membrane/envelope biogenesis [M]	chain length determinant protein	NA	NA	6.07204	4.27695e-07
N160 over N10	0Y1H4	Cell wall/membrane/envelope biogenesis [M]	chain length determinant protein	NA	NA	5.87578	6.09782e-07
N160 over N10	0Y1H4	Cell wall/membrane/envelope biogenesis [M]	chain length determinant protein	NA	NA	5.5647	5.12387e-07
N160 over N10	0Y1IG	Intracellular trafficking, secretion, and vesicular transport [U]	general secretion pathway protein	NA	NA	8.47776	1.1137e-06
N160 over N10	0Y1MW	Transcription [K]	Transcriptional regulator, TetR family	NA	NA	5.15504	1.24921e-06
N160 over N10	0Y1SV	Cell cycle control, cell division, chromosome partitioning [D]	prevent-host-death family	NA	NA	5.84933	3.47237e-07
N160 over N10	0Y1YC	Cell wall/membrane/envelope biogenesis [M]	outer membrane protein, porin family	NA	NA	8.30094	1.89287e-06
N160 over N10	0Y1ZI	Inorganic ion transport and metabolism [P]	chromate transporter	NA	NA	4.5177	8.72328e-07
N160 over N10	0Y1ZY	Cell wall/membrane/envelope biogenesis [M]	PbH1	NA	NA	4.81363	6.94474e-07
N160 over N10	0Y218	Energy production and conversion [C]	ATP synthase subunit C	NA	NA	6.89238	7.15647e-07
N160 over N10	0Y2QB	Cell wall/membrane/envelope biogenesis [M]	glycosyl transferase family	NA	NA	5.23716	4.65806e-07
N160 over N10	0Y2XI	Replication, recombination and repair [L]	Pfam:Transposase_11	NA	NA	-6.08556	8.80797e-07
N160 over N10	0Y327	Posttranslational modification, protein turnover, chaperones [O]	Redoxin	NA	NA	4.49727	9.61254e-07
N160 over N10	0Y327	Posttranslational modification, protein turnover, chaperones [O]	Redoxin	NA	NA	4.789	4.82744e-07
N160 over N10	0Y3MH	Transcription [K]	TetR family transcriptional Regulator	NA	NA	6.24793	2.75249e-07
N160 over N10	0Y3VB	Transcription [K]	HTH_LUXR	NA	NA	-3.3455	2.87529e-06
N160 over N10	0Y3VB	Transcription [K]	HTH_LUXR	NA	NA	-4.74183	1.68537e-06
N160 over N10	0Y3YY	Signal transduction mechanisms [T]	Response Regulator	NA	NA	6.14016	2.10036e-06
N160 over N10	0Y4CW	Signal transduction mechanisms [T]	Sensor Signal Transduction Histidine Kinase	NA	NA	4.47262	1.34237e-06
N160 over N10	0Y4CW	Signal transduction mechanisms [T]	Sensor Signal Transduction Histidine Kinase	NA	NA	4.15865	6.47894e-07
N160 over N10	0Y4CW	Signal transduction mechanisms [T]	Histidine kinase	NA	NA	3.53334	1.30002e-06
N160 over N10	0Y4PA	Inorganic ion transport and metabolism [P]	mercuric transport protein	NA	NA	8.42728	1.05442e-06
N160 over N10	0Y4PA	Inorganic ion transport and metabolism [P]	mercuric transport protein	NA	NA	7.56951	5.84375e-07
N160 over N10	0Y4PA	Inorganic ion transport and metabolism [P]	mercuric transport protein	NA	NA	7.61691	6.05548e-07
N160 over N10	0Y4PA	Inorganic ion transport and metabolism [P]	mercuric transport protein	NA	NA	6.36209	2.58311e-07
N160 over N10	0Y54X	Defense mechanisms [V]	ABC-2 type transporter	NA	NA	4.17342	9.18908e-07
N160 over N10	0Y55E	Energy production and conversion [C]	F420-dependent oxidoreductase	NA	NA	4.89997	7.66463e-07
N160 over N10	0Y571	Replication, recombination and repair [L]	N-6 DNA Methylase	NA	NA	7.98932	7.96105e-07
N160 over N10	0Y58R	Defense mechanisms [V]	Beta-lactamase	NA	NA	4.81066	3.57824e-06
N160 over N10	0Y58R	Defense mechanisms [V]	beta-lactamase	NA	NA	4.99726	1.25344e-06
N160 over N10	0Y58R	Defense mechanisms [V]	Beta-lactamase	NA	NA	6.36913	9.18908e-07
N160 over N10	0Y58R	Defense mechanisms [V]	beta-lactamase	NA	NA	6.3058	1.71501e-06
N160 over N10	0Y58R	Defense mechanisms [V]	beta-lactamase	NA	NA	8.54937	1.13911e-06
N160 over N10	0Y58U	Amino acid transport and metabolism [E]	Bacterial extracellular solute-binding protein	NA	NA	5.84684	7.28351e-07
N160 over N10	0Y58U	Amino acid transport and metabolism [E]	Bacterial extracellular solute-binding protein	NA	NA	7.22258	4.57337e-07
N160 over N10	0Y58U	Amino acid transport and metabolism [E]	Bacterial extracellular solute-binding protein	NA	NA	9.21108	1.86746e-06
N160 over N10	0Y5CU	Posttranslational modification, protein turnover, chaperones [O]	Inherit from euNOG: whole genome shotgun sequence	NA	NA	5.05635	1.16452e-06
N160 over N10	0Y600	Replication, recombination and repair [L]	transposase	NA	NA	6.58302	2.92187e-07
N160 over N10	0Y67S	Replication, recombination and repair [L]	Involved in DNA repair and RecF pathway recombination (By similarity)	NA	NA	5.84357	1.26615e-06
N160 over N10	0Y6PV	Replication, recombination and repair [L]	CRISPR-associated protein, Cse4 family	NA	NA	5.1898	5.92844e-07
N160 over N10	0Y6W0	Signal transduction mechanisms [T]	response regulator	NA	NA	4.25558	1.13487e-06
N160 over N10	0Y6W0	Signal transduction mechanisms [T]	response regulator	NA	NA	6.16585	1.16452e-06
N160 over N10	0Y6W0	Signal transduction mechanisms [T]	PglZ domain protein	NA	NA	5.13517	1.0036e-06
N160 over N10	0Y77W	Energy production and conversion [C]	cytochrome c oxidase subunit I	NA	NA	6.41288	9.35847e-07
N160 over N10	0Y77W	Energy production and conversion [C]	cytochrome c oxidase subunit I	NA	NA	4.18957	7.79166e-07
N160 over N10	0Y7EQ	Signal transduction mechanisms [T]	Stage II sporulation protein	NA	NA	6.34936	2.49841e-07
N160 over N10	0Y7EQ	Signal transduction mechanisms [T]	Stage II sporulation protein	NA	NA	6.16575	4.65806e-07
N160 over N10	0Y7EQ	Signal transduction mechanisms [T]	Stage II sporulation protein	NA	NA	7.24386	5.16621e-07
N160 over N10	0Y7EQ	Signal transduction mechanisms [T]	Stage II sporulation protein	NA	NA	7.04413	4.02287e-07
N160 over N10	0Y7EQ	Signal transduction mechanisms [T]	stage II sporulation protein	NA	NA	5.64582	5.92844e-07
N160 over N10	0Y7NF	Cell wall/membrane/envelope biogenesis [M]	Cell wall hydrolase	NA	NA	8.55783	1.14334e-06
N160 over N10	0Y7X5	Transcription [K]	Transcriptional regulator, TetR family	NA	NA	9.8056	2.76519e-06
N160 over N10	0Y8CJ	Posttranslational modification, protein turnover, chaperones [O]	NME NM23 family member	NA	NA	5.07228	2.01567e-06
N160 over N10	0Y8UU	Transcription [K]	Transcriptional regulator araC family protein	NA	NA	4.58564	1.18992e-06
N160 over N10	0Y99S	Lipid transport and metabolism [I]	acyl-Coa dehydrogenase	NA	NA	4.85255	6.05548e-07
N160 over N10	0Y9GX	Signal transduction mechanisms [T]	Histidine kinase	NA	NA	4.57078	1.18992e-06
N160 over N10	0Y9ZJ	Inorganic ion transport and metabolism [P]	TonB dependent receptor	NA	NA	5.91413	7.15224e-06
N160 over N10	0YAGA	Signal transduction mechanisms [T]	Histidine kinase	NA	NA	4.76762	6.73301e-07
N160 over N10	0YAIA	Inorganic ion transport and metabolism [P]	TonB-dependent receptor	NA	NA	5.45098	6.25874e-06
N160 over N10	0YBA7	Cell wall/membrane/envelope biogenesis [M]	Glycosyl transferases group 1	NA	NA	-4.11433	1.0163e-06
N160 over N10	0YBJU	Energy production and conversion [C]	Inherit from proNOG: Aldehyde dehydrogenase	NA	NA	4.04623	1.25344e-06
N160 over N10	0YBJU	Energy production and conversion [C]	Inherit from bactNOG: Aldehyde dehydrogenase	NA	NA	8.78833	1.36778e-06
N160 over N10	0YBJU	Energy production and conversion [C]	Inherit from bactNOG: Aldehyde dehydrogenase	NA	NA	6.59588	1.1137e-06
N160 over N10	0YBKA	Energy production and conversion [C]	Succinate dehydrogenase (Or fumarate reductase) cytochrome b subunit, b558 family	NA	NA	5.30965	9.06204e-07
N160 over N10	0YDI3	Nucleotide transport and metabolism [F]	)-reductase	NA	NA	4.54214	1.444e-06
N160 over N10	0YDI3	Nucleotide transport and metabolism [F]	)-reductase	NA	NA	6.88487	3.64176e-07
N160 over N10	0YE83	Signal transduction mechanisms [T]	response regulator	NA	NA	4.3993	1.99026e-06
N160 over N10	0YEAS	Replication, recombination and repair [L]	Transposase	NA	NA	6.24491	4.48868e-07
N160 over N10	0YEAS	Replication, recombination and repair [L]	Transposase	NA	NA	6.03365	7.28351e-07
N160 over N10	0YEEH	Secondary metabolites biosynthesis, transport and catabolism [Q]	Isochorismatase	NA	NA	7.18089	4.40398e-07
N160 over N10	0YEGF	Signal transduction mechanisms [T]	Histidine kinase	NA	NA	4.5031	7.07178e-07
N160 over N10	0YEYT	Inorganic ion transport and metabolism [P]	TonB-dependent receptor	NA	NA	3.44165	7.24117e-07
N160 over N10	0YEZK	Cell wall/membrane/envelope biogenesis [M]	Surface antigen	NA	NA	-4.21738	1.08406e-06
N160 over N10	0YFER	Signal transduction mechanisms [T]	Cyclic nucleotide-binding domain-containing protein	NA	NA	4.99825	8.08809e-07
N160 over N10	0YFPN	Defense mechanisms [V]	Type II restriction	NA	NA	9.27986	1.87593e-06
N160 over N10	0YFPN	Defense mechanisms [V]	Type II restriction	NA	NA	7.53079	5.8014e-07
N160 over N10	0YG15	Secondary metabolites biosynthesis, transport and catabolism [Q]	Inherit from bactNOG: 4,5-dihydroxyphthalate decarboxylase	NA	NA	3.69285	9.95131e-07
N160 over N10	0YG15	Secondary metabolites biosynthesis, transport and catabolism [Q]	4,5-dihydroxyphthalate decarboxylase	NA	NA	6.12249	7.41055e-07
N160 over N10	0YG15	Secondary metabolites biosynthesis, transport and catabolism [Q]	4,5-dihydroxyphthalate decarboxylase	NA	NA	4.52588	8.93501e-07
N160 over N10	0YGRW	Cell cycle control, cell division, chromosome partitioning [D]	cell division protein FtsA	NA	NA	6.14739	1.3466e-06
N160 over N10	0YHF0	Transcription [K]	Inherit from COG: Histidine kinase	NA	NA	7.51509	2.07495e-06
N160 over N10	0YHM8	Posttranslational modification, protein turnover, chaperones [O]	Catalyzes the addition of fucose in alpha 1-6 linkage to the first GlcNAc residue, next to the peptide chains in N-glycans (By similarity)	NA	NA	-4.38863	6.98709e-07
N160 over N10	0YICJ	Cell wall/membrane/envelope biogenesis [M]	Outer membrane efflux protein	NA	NA	4.19937	1.41859e-06
N160 over N10	0YJ3R	Posttranslational modification, protein turnover, chaperones [O]	Glutathione S-transferase, C-terminal domain	NA	NA	6.20078	4.61571e-07
N160 over N10	0YJ3R	Posttranslational modification, protein turnover, chaperones [O]	Glutathione S-transferase	NA	NA	7.03057	4.14991e-07
N160 over N10	0YJ3R	Posttranslational modification, protein turnover, chaperones [O]	Glutathione S-transferase	NA	NA	7.23946	4.99683e-07
N160 over N10	0YJ3R	Posttranslational modification, protein turnover, chaperones [O]	Glutathione S-Transferase	NA	NA	5.02466	7.79166e-07
N160 over N10	0YJJ8	Cell wall/membrane/envelope biogenesis [M]	WecB TagA CpsF glycosyl transferase	NA	NA	-4.25749	6.05548e-07
N160 over N10	0YJQP	Signal transduction mechanisms [T]	Two component transcriptional regulator, winged helix family	NA	NA	-7.38955	2.92187e-07
N160 over N10	0YK49	Inorganic ion transport and metabolism [P]	ABC transporter permease protein	NA	NA	4.20805	8.63858e-07
N160 over N10	0YK49	Inorganic ion transport and metabolism [P]	ABC transporter permease protein	NA	NA	5.54508	8.29982e-07
N160 over N10	0YKCG	Lipid transport and metabolism [I]	acyl-CoA dehydrogenase	NA	NA	4.16748	6.22486e-07
N160 over N10	0YKFK	Transcription [K]	LysR family Transcriptional regulator	NA	NA	7.02887	3.98052e-07
N160 over N10	0YKFK	Transcription [K]	LysR family Transcriptional regulator	NA	NA	4.54244	5.58967e-07
N160 over N10	0YKXC	Carbohydrate transport and metabolism [G]	Major facilitator superfamily, (MFS_1)	NA	NA	6.93412	3.81114e-07
N160 over N10	0YN3Z	Signal transduction mechanisms [T]	response regulator (Receiver	NA	NA	5.83153	6.30955e-07
N160 over N10	0YQ2R	Transcription [K]	pca operon	NA	NA	7.17472	4.99683e-07
N160 over N10	0YQW4	Replication, recombination and repair [L]	Integrase, catalytic region	NA	NA	5.31702	1.51175e-06
N160 over N10	0YQW4	Replication, recombination and repair [L]	Transposase	NA	NA	6.40429	9.52785e-07
N160 over N10	0YRJ4	Inorganic ion transport and metabolism [P]	Parallel beta-helix repeat-containing protein	NA	NA	6.29122	4.91214e-07
N160 over N10	0YRJ4	Inorganic ion transport and metabolism [P]	Parallel beta-helix repeat-containing protein	NA	NA	4.41333	5.08152e-07
N160 over N10	0YS9X	Signal transduction mechanisms [T]	Histidine kinase	NA	NA	5.83805	1.15181e-06
N160 over N10	0YSE7	Cell wall/membrane/envelope biogenesis [M]	Glycine zipper 2TM domain	NA	NA	5.36314	7.41055e-07
N160 over N10	0YSE7	Cell wall/membrane/envelope biogenesis [M]	Glycine zipper 2TM domain	NA	NA	5.45716	1.02054e-06
N160 over N10	0YSE7	Cell wall/membrane/envelope biogenesis [M]	Glycine zipper 2TM domain	NA	NA	8.29874	9.65489e-07
N160 over N10	0YSE7	Cell wall/membrane/envelope biogenesis [M]	Glycine zipper 2TM domain	NA	NA	9.1073	1.70654e-06
N160 over N10	0YSR9	Inorganic ion transport and metabolism [P]	Copper resistance protein K	NA	NA	5.5629	4.82744e-07
N160 over N10	0YTNS	Inorganic ion transport and metabolism [P]	TonB-dependent receptor	NA	NA	5.22638	3.40038e-06
N160 over N10	0YTNS	Inorganic ion transport and metabolism [P]	Oar protein	NA	NA	4.50535	3.3284e-06
N160 over N10	0YTNS	Inorganic ion transport and metabolism [P]	TonB-dependent receptor	NA	NA	4.54329	3.36227e-06
N160 over N10	0YTNS	Inorganic ion transport and metabolism [P]	Oar protein	NA	NA	4.04839	3.51472e-06
N160 over N10	0YTNS	Inorganic ion transport and metabolism [P]	TonB-dependent receptor	NA	NA	6.10987	1.52022e-06
N160 over N10	0YTNS	Inorganic ion transport and metabolism [P]	Oar protein	NA	NA	5.36432	1.6642e-06
N160 over N10	0YTNS	Inorganic ion transport and metabolism [P]	Oar protein	NA	NA	5.61046	3.14207e-06
N160 over N10	0YTNS	Inorganic ion transport and metabolism [P]	Oar protein	NA	NA	5.9257	3.18442e-06
N160 over N10	0YTNS	Inorganic ion transport and metabolism [P]	Oar protein	NA	NA	11.2067	7.26234e-06
N160 over N10	0YTNS	Inorganic ion transport and metabolism [P]	Oar protein	NA	NA	7.63939	4.38705e-06
N160 over N10	0YTNS	Inorganic ion transport and metabolism [P]	Oar protein	NA	NA	6.44883	2.6678e-07
N160 over N10	0YTNS	Inorganic ion transport and metabolism [P]	TonB-dependent receptor	NA	NA	8.18384	3.04891e-06
N160 over N10	0YUCG	Transcription [K]	Transcriptional regulator	NA	NA	-3.15694	1.0036e-06
N160 over N10	0YUH5	Transcription [K]	Tetracyclin repressor, C-terminal all-alpha domain	NA	NA	6.59733	3.1336e-07
N160 over N10	0YV7U	Carbohydrate transport and metabolism [G]	Major facilitator superfamily	NA	NA	4.12409	7.24117e-07
N160 over N10	0YVF7	Cell wall/membrane/envelope biogenesis [M]	Glycine zipper 2TM domain	NA	NA	6.68904	3.30299e-07
N160 over N10	0YWHB	Carbohydrate transport and metabolism [G]	Glycosyl hydrolases family 39	NA	NA	3.43594	1.98603e-06
N160 over N10	0YX1S	Signal transduction mechanisms [T]	response regulator receiver protein	NA	NA	-7.48742	3.09126e-07
N160 over N10	0Z07C	Posttranslational modification, protein turnover, chaperones [O]	Cytochrome c biogenesis protein transmembrane region	NA	NA	4.71371	6.18252e-07
N160 over N10	0Z0KW	Transcription [K]	transcriptional Regulator, LysR family	NA	NA	7.02638	2.26975e-06
N160 over N10	0Z1TA	Cell wall/membrane/envelope biogenesis [M]	Methyltransferase domain	NA	NA	5.12921	1.26615e-06
N160 over N10	0Z23Y	Coenzyme transport and metabolism [H]	Methyltransferase type 11	NA	NA	5.63852	8.4692e-07
N160 over N10	0Z28I	Signal transduction mechanisms [T]	response regulator (Receiver	NA	NA	5.88661	6.22486e-07
N160 over N10	0Z3S6	Posttranslational modification, protein turnover, chaperones [O]	cytochrome c biogenesis protein, transmembrane region	NA	NA	5.53426	5.63202e-07
N160 over N10	0Z3S6	Posttranslational modification, protein turnover, chaperones [O]	cytochrome c biogenesis protein, transmembrane region	NA	NA	7.57027	5.88609e-07
N160 over N10	0Z4H2	Amino acid transport and metabolism [E]	Extracellular solute-binding protein family 3	NA	NA	6.76781	3.51472e-07
N160 over N10	0Z4H2	Amino acid transport and metabolism [E]	extracellular solute-binding protein, family 3	NA	NA	4.44811	5.50498e-07
N160 over N10	0Z4KP	Cell wall/membrane/envelope biogenesis [M]	Membrane protein of ExoQ	NA	NA	7.08009	8.34216e-07
N160 over N10	0Z4KP	Cell wall/membrane/envelope biogenesis [M]	O-Antigen polymerase	NA	NA	4.951	3.10396e-06
N160 over N10	0Z50N	Transcription [K]	Ribbon-helix-helix protein, copG family	NA	NA	6.46639	2.75249e-07
N160 over N10	0Z63W	Secondary metabolites biosynthesis, transport and catabolism [Q]	taurine catabolism dioxygenase taud tfda	NA	NA	3.87691	1.00783e-06
N160 over N10	0Z63W	Secondary metabolites biosynthesis, transport and catabolism [Q]	Taurine catabolism dioxygenase TauD, TfdA family	NA	NA	7.14668	4.86979e-07
N160 over N10	0Z63W	Secondary metabolites biosynthesis, transport and catabolism [Q]	taurine catabolism dioxygenase taud tfda	NA	NA	3.54372	1.17298e-06
N160 over N10	0Z63W	Secondary metabolites biosynthesis, transport and catabolism [Q]	Taurine catabolism dioxygenase TauD, TfdA family	NA	NA	5.45156	5.12387e-07
N160 over N10	0Z7SX	Defense mechanisms [V]	restriction endonuclease	NA	NA	6.56077	5.75906e-07
N160 over N10	0Z7SX	Defense mechanisms [V]	restriction endonuclease	NA	NA	9.48871	2.2147e-06
N160 over N10	0Z96K	Cell wall/membrane/envelope biogenesis [M]	Nad-dependent epimerase dehydratase	NA	NA	7.42816	5.50498e-07
N160 over N10	0ZAWY	Replication, recombination and repair [L]	CsbD-like	NA	NA	5.04309	5.92844e-07
N160 over N10	0ZB5I	Translation, ribosomal structure and biogenesis [J]	Protein-L-isoaspartate(D-aspartate) O-methyltransferase (PCMT)	NA	NA	7.42384	5.42029e-07
N160 over N10	0ZBBB	Signal transduction mechanisms [T]	Methyl-accepting chemotaxis sensory transducer	NA	NA	3.48734	9.18908e-07
N160 over N10	0ZDJG	RNA processing and modification [A]	KH domain	NA	NA	7.00691	1.50328e-06
N160 over N10	0ZF1K	Posttranslational modification, protein turnover, chaperones [O]	Peptidase family M48	NA	NA	7.27291	1.77006e-06
N160 over N10	0ZF7P	Carbohydrate transport and metabolism [G]	Inherit from proNOG: Gluconate 2-dehydrogenase	NA	NA	6.87572	3.72645e-07
N160 over N10	0ZF7P	Carbohydrate transport and metabolism [G]	gluconate 2-dehydrogenase	NA	NA	6.49443	2.6678e-07
N160 over N10	0ZFGW	Energy production and conversion [C]	cytochrome	NA	NA	6.41044	2.71014e-07
N160 over N10	0ZFGW	Energy production and conversion [C]	cytochrome	NA	NA	6.41888	2.62545e-07
N160 over N10	0ZFGW	Energy production and conversion [C]	cytochrome	NA	NA	6.39366	2.62545e-07
N160 over N10	0ZFGW	Energy production and conversion [C]	cytochrome	NA	NA	6.56891	3.00657e-07
N160 over N10	0ZHHD	Transcription [K]	Transcriptional regulator AbrB family	NA	NA	6.94663	3.85349e-07
N160 over N10	0ZHR3	Energy production and conversion [C]	EB_dh	NA	NA	4.85198	4.95448e-07
N160 over N10	0ZHVV	Carbohydrate transport and metabolism [G]	Isomerase	NA	NA	4.54493	5.75906e-07
N160 over N10	0ZHXB	Signal transduction mechanisms [T]	response regulator	NA	NA	6.40918	2.16388e-06
N160 over N10	0ZI5W	Signal transduction mechanisms [T]	Anti sigma-E protein	NA	NA	4.88539	5.29325e-07
N160 over N10	0ZI62	Signal transduction mechanisms [T]	Inherit from euNOG: Notch ligand involved in the mediation of Notch signaling (By similarity)	NA	NA	5.06842	9.99366e-07
N160 over N10	0ZI8C	Intracellular trafficking, secretion, and vesicular transport [U]	secretory protein	NA	NA	6.20548	2.32903e-07
N160 over N10	0ZIII	Signal transduction mechanisms [T]	Histidine kinase	NA	NA	3.77099	6.64832e-07
N160 over N10	0ZIKQ	Intracellular trafficking, secretion, and vesicular transport [U]	type IV pilin	NA	NA	7.09426	4.31929e-07
N160 over N10	0ZIMV	Intracellular trafficking, secretion, and vesicular transport [U]	Type II transport protein GspH	NA	NA	6.22945	8.72328e-07
N160 over N10	0ZIPU	Transcription [K]	Two component regulator propeller domain protein	NA	NA	5.02522	8.63858e-07
N160 over N10	0ZJ6R	Replication, recombination and repair [L]	Bidirectionally degrades single-stranded DNA into large acid-insoluble oligonucleotides, which are then degraded further into small acid-soluble oligonucleotides (By similarity)	NA	NA	-6.69413	1.73619e-07
N160 over N10	0ZJ8S	Signal transduction mechanisms [T]	Universal stress protein family	NA	NA	4.8131	6.60598e-07
N160 over N10	0ZJ8S	Signal transduction mechanisms [T]	Universal stress protein family	NA	NA	5.99286	7.41055e-07
N160 over N10	0ZJ8S	Signal transduction mechanisms [T]	Universal stress protein family	NA	NA	7.18711	4.57337e-07
N160 over N10	0ZJ8S	Signal transduction mechanisms [T]	Universal stress protein family	NA	NA	6.13412	4.36164e-07
N160 over N10	0ZJ8S	Signal transduction mechanisms [T]	Universal stress protein family	NA	NA	7.85512	7.24117e-07
N160 over N10	0ZJ8S	Signal transduction mechanisms [T]	Universal stress protein family	NA	NA	5.21376	6.52128e-07
N160 over N10	0ZJCE	Inorganic ion transport and metabolism [P]	Cation efflux protein	NA	NA	7.15755	4.61571e-07
N160 over N10	0ZJCE	Inorganic ion transport and metabolism [P]	Cation efflux protein	NA	NA	6.14445	8.4692e-07
N160 over N10	0ZJCE	Inorganic ion transport and metabolism [P]	Inherit from bactNOG: Cation efflux protein	NA	NA	6.89231	3.55706e-07
N160 over N10	0ZJCE	Inorganic ion transport and metabolism [P]	Cation efflux protein	NA	NA	3.55805	8.13043e-07
N160 over N10	0ZJK1	Signal transduction mechanisms [T]	rho guanine nucleotide exchange factor	NA	NA	7.50328	5.71671e-07
N160 over N10	0ZJK2	Replication, recombination and repair [L]	transposase	NA	NA	4.42771	4.99683e-07
N160 over N10	0ZJK2	Replication, recombination and repair [L]	transposase	NA	NA	6.29564	1.28308e-06
N160 over N10	0ZJMD	Inorganic ion transport and metabolism [P]	NMT1/THI5 like	NA	NA	6.48281	3.34533e-07
N160 over N10	0ZJW5	Carbohydrate transport and metabolism [G]	Major Facilitator	NA	NA	5.8139	2.98539e-06
N160 over N10	0ZJZ0	Transcription [K]	XRE family Transcriptional regulator	NA	NA	5.39329	4.65806e-07
N160 over N10	0ZK7N	Signal transduction mechanisms [T]	Adenylate Guanylate cyclase	NA	NA	4.95957	7.19882e-07
N160 over N10	0ZKCM	Energy production and conversion [C]	monooxygenase, FAD-binding	NA	NA	6.10713	8.08809e-07
N160 over N10	0ZKDX	Posttranslational modification, protein turnover, chaperones [O]	cytochrome C-type biogenesis protein CcmE	NA	NA	4.32529	7.79166e-07
N160 over N10	0ZKMI	Replication, recombination and repair [L]	Pfam:Transposase_11	NA	NA	5.02078	8.25747e-07
N160 over N10	0ZKMI	Replication, recombination and repair [L]	Pfam:Transposase_11	NA	NA	3.85992	1.74889e-06
N160 over N10	0ZKMI	Replication, recombination and repair [L]	Pfam:Transposase_11	NA	NA	6.36495	2.40949e-06
N160 over N10	0ZKRZ	Amino acid transport and metabolism [E]	amino acid	NA	NA	5.25355	5.8014e-07
N160 over N10	0ZKRZ	Amino acid transport and metabolism [E]	inner-membrane translocator	NA	NA	4.05164	7.87636e-07
N160 over N10	0ZKRZ	Amino acid transport and metabolism [E]	ABC-type branched-chain amino acid transport system	NA	NA	6.92038	7.3682e-07
N160 over N10	0ZKRZ	Amino acid transport and metabolism [E]	ABC-type branched-chain amino acid transport system	NA	NA	4.51814	9.35847e-07
N160 over N10	0ZKRZ	Amino acid transport and metabolism [E]	inner-membrane translocator	NA	NA	5.19028	8.63858e-07
N160 over N10	0ZKTU	Signal transduction mechanisms [T]	Serine threonine protein kinase	NA	NA	5.29081	1.65996e-06
N160 over N10	0ZM4J	Replication, recombination and repair [L]	Transposase IS116/IS110/IS902 family	NA	NA	5.71847	5.50498e-07
N160 over N10	0ZM4J	Replication, recombination and repair [L]	Transposase	NA	NA	5.7919	3.55706e-07
N160 over N10	0ZM4J	Replication, recombination and repair [L]	Transposase for insertion sequence	NA	NA	8.36718	1.04595e-06
N160 over N10	0ZM4J	Replication, recombination and repair [L]	Transposase	NA	NA	8.61556	1.24497e-06
N160 over N10	0ZM4J	Replication, recombination and repair [L]	Transposase, IS111A IS1328 IS1533	NA	NA	5.94326	6.94474e-07
N160 over N10	0ZM4J	Replication, recombination and repair [L]	Transposase	NA	NA	6.06327	1.13487e-06
N160 over N10	0ZMAD	Cell wall/membrane/envelope biogenesis [M]	NAD dependent epimerase/dehydratase family	NA	NA	7.51675	5.71671e-07
N160 over N10	0ZMY7	Defense mechanisms [V]	HNH endonuclease	NA	NA	7.67319	6.18252e-07
N160 over N10	0ZN4V	Cell wall/membrane/envelope biogenesis [M]	RmlD substrate binding domain	NA	NA	5.32438	4.70041e-07
N160 over N10	0ZNSM	Carbohydrate transport and metabolism [G]	major facilitator superfamily MFS_1	NA	NA	4.43882	5.12387e-07
N160 over N10	0ZNSM	Carbohydrate transport and metabolism [G]	Major facilitator superfamily	NA	NA	3.69567	1.49481e-06
N160 over N10	0ZNSM	Carbohydrate transport and metabolism [G]	major facilitator superfamily MFS_1	NA	NA	7.12794	4.57337e-07
N160 over N10	0ZNSM	Carbohydrate transport and metabolism [G]	Major facilitator superfamily MFS_1	NA	NA	4.72073	1.07559e-06
N160 over N10	0ZNSM	Carbohydrate transport and metabolism [G]	Major facilitator superfamily	NA	NA	5.16204	1.46517e-06
N160 over N10	0ZNSP	Transcription [K]	Sigma-70, region 4	NA	NA	6.73568	3.51472e-07
N160 over N10	0ZNTG	Inorganic ion transport and metabolism [P]	TonB-dependent Receptor Plug	NA	NA	5.25006	3.15054e-06
N160 over N10	0ZNTG	Inorganic ion transport and metabolism [P]	TonB-dependent Receptor Plug	NA	NA	6.43243	2.93458e-06
N160 over N10	0ZNWI	Cell wall/membrane/envelope biogenesis [M]	Outer membrane efflux protein	NA	NA	6.89185	2.10883e-06
N160 over N10	0ZNWI	Cell wall/membrane/envelope biogenesis [M]	Heavy metal RND efflux outer membrane protein, CzcC family protein	NA	NA	6.03708	2.35444e-06
N160 over N10	0ZNWI	Cell wall/membrane/envelope biogenesis [M]	outer membrane efflux protein	NA	NA	4.75595	6.56363e-07
N160 over N10	0ZNWI	Cell wall/membrane/envelope biogenesis [M]	outer membrane efflux protein	NA	NA	6.53017	2.83718e-07
N160 over N10	0ZNWI	Cell wall/membrane/envelope biogenesis [M]	Outer membrane efflux protein	NA	NA	7.14011	1.65996e-06
N160 over N10	0ZNWI	Cell wall/membrane/envelope biogenesis [M]	outer membrane efflux protein	NA	NA	4.05046	1.1137e-06
N160 over N10	0ZP4Y	Signal transduction mechanisms [T]	Universal stress protein family	NA	NA	4.71259	8.89266e-07
N160 over N10	0ZP6P	Secondary metabolites biosynthesis, transport and catabolism [Q]	Amidohydrolase family	NA	NA	4.5944	1.18992e-06
N160 over N10	0ZPD5	Cell wall/membrane/envelope biogenesis [M]	Rod shape-determining protein MreD	NA	NA	4.47757	7.87636e-07
N160 over N10	0ZPX7	Posttranslational modification, protein turnover, chaperones [O]	peptidase M12A, astacin	NA	NA	6.91364	3.64176e-07
N160 over N10	0ZQ1G	Intracellular trafficking, secretion, and vesicular transport [U]	Biopolymer transport protein ExbD/TolR	NA	NA	-6.78828	1.99026e-07
N160 over N10	0ZQ2S	Cell wall/membrane/envelope biogenesis [M]	Glycosyl transferase family 2	NA	NA	7.1133	4.36164e-07
N160 over N10	0ZQ2S	Cell wall/membrane/envelope biogenesis [M]	Glycosyl transferase family 2	NA	NA	5.89649	6.26721e-07
N160 over N10	0ZQ7Z	Intracellular trafficking, secretion, and vesicular transport [U]	Mucin 1, cell surface associated	NA	NA	8.56425	1.18145e-06
N160 over N10	0ZRIA	Replication, recombination and repair [L]	DNA ligase	NA	NA	9.13094	1.68114e-06
N160 over N10	0ZRIA	Replication, recombination and repair [L]	Inherit from bactNOG: DNA ligase	NA	NA	8.82941	1.38048e-06
N160 over N10	0ZRJI	Cell wall/membrane/envelope biogenesis [M]	Glycosyltransferase family 9 (heptosyltransferase)	NA	NA	7.93638	7.74932e-07
N160 over N10	0ZRWM	Posttranslational modification, protein turnover, chaperones [O]	peptidase (S8 and S53, subtilisin, kexin, sedolisin	NA	NA	5.88069	2.37138e-06
N160 over N10	0ZSDM	Replication, recombination and repair [L]	DDE_Tnp_IS1595	NA	NA	8.23028	9.14674e-07
N160 over N10	0ZSEG	Inorganic ion transport and metabolism [P]	NapD protein	NA	NA	6.45338	2.71014e-07
N160 over N10	0ZSF4	Transcription [K]	LysR family Transcriptional regulator	NA	NA	7.56122	5.88609e-07
N160 over N10	0ZSK2	Cell wall/membrane/envelope biogenesis [M]	Fibronectin type III domain	NA	NA	5.52014	5.67436e-07
N160 over N10	0ZSK2	Cell wall/membrane/envelope biogenesis [M]	Fibronectin type III domain	NA	NA	3.67277	1.05018e-06
N160 over N10	0ZSK2	Cell wall/membrane/envelope biogenesis [M]	Fibronectin type III domain	NA	NA	6.60338	3.04891e-07
N160 over N10	0ZT48	Inorganic ion transport and metabolism [P]	Cobalt transport protein	NA	NA	3.68462	6.22486e-07
N160 over N10	0ZTBD	Carbohydrate transport and metabolism [G]	major facilitator superfamily MFS_1	NA	NA	4.98198	9.35847e-07
N160 over N10	0ZTCM	Signal transduction mechanisms [T]	Response regulator receiver protein	NA	NA	6.74232	3.2183e-07
N160 over N10	0ZTMK	Intracellular trafficking, secretion, and vesicular transport [U]	Type II transport protein GspH	NA	NA	8.74183	1.34237e-06
N160 over N10	0ZTRB	Intracellular trafficking, secretion, and vesicular transport [U]	type ii secretion system	NA	NA	3.36638	1.32966e-06
N160 over N10	0ZTUR	Posttranslational modification, protein turnover, chaperones [O]	cytochrome oxidase assembly	NA	NA	5.27387	8.59624e-07
N160 over N10	0ZTUR	Posttranslational modification, protein turnover, chaperones [O]	cytochrome oxidase assembly	NA	NA	4.44545	5.12387e-07
N160 over N10	0ZTXP	Intracellular trafficking, secretion, and vesicular transport [U]	Flp/Fap pilin component	NA	NA	7.59187	5.97079e-07
N160 over N10	0ZU3V	Transcription [K]	AP2 domain	NA	NA	6.2468	7.96105e-07
N160 over N10	0ZU4C	Intracellular trafficking, secretion, and vesicular transport [U]	Pfam:GSPII_F	NA	NA	5.16892	6.14017e-07
N160 over N10	0ZU53	Cell wall/membrane/envelope biogenesis [M]	glycosyl transferase family	NA	NA	3.77343	1.72348e-06
N160 over N10	0ZU5B	Transcription [K]	Xre family transcriptional regulator	NA	NA	5.03534	1.19416e-06
N160 over N10	0ZU61	Transcription [K]	rna polymerase sigma factor	NA	NA	5.52569	1.0036e-06
N160 over N10	0ZUR5	Signal transduction mechanisms [T]	response regulator	NA	NA	5.72987	5.58967e-07
N160 over N10	0ZUWF	Replication, recombination and repair [L]	Transposase, IS605 OrfB family	NA	NA	6.62275	2.60851e-06
N160 over N10	0ZUYT	Translation, ribosomal structure and biogenesis [J]	Binds together with S18 to 16S ribosomal RNA (By similarity)	NA	NA	-6.52063	1.86322e-07
N160 over N10	0ZV9Y	Secondary metabolites biosynthesis, transport and catabolism [Q]	tripartite ATP-independent periplasmic transporter, DctQ component	NA	NA	6.9203	4.14991e-07
N160 over N10	0ZVD2	Carbohydrate transport and metabolism [G]	hydrolase, family 20, catalytic	NA	NA	4.83187	1.36778e-06
N160 over N10	0ZVFA	Carbohydrate transport and metabolism [G]	transporter	NA	NA	4.81212	3.74762e-06
N160 over N10	0ZVFD	Cell wall/membrane/envelope biogenesis [M]	group 1 glycosyl transferase	NA	NA	6.15383	7.57993e-07
N160 over N10	0ZVFJ	Carbohydrate transport and metabolism [G]	Major facilitator superfamily MFS_1	NA	NA	-6.73263	2.20199e-07
N160 over N10	0ZVFM	Secondary metabolites biosynthesis, transport and catabolism [Q]	Inherit from bactNOG: outer membrane adhesin-like protein	NA	NA	4.92951	4.95872e-06
N160 over N10	0ZVFM	Secondary metabolites biosynthesis, transport and catabolism [Q]	Domain-Containing protein	NA	NA	4.87763	6.81771e-07
N160 over N10	0ZVFU	Carbohydrate transport and metabolism [G]	nucleoside	NA	NA	-4.13495	1.16028e-06
N160 over N10	0ZVFZ	Carbohydrate transport and metabolism [G]	Major facilitator superfamily	NA	NA	4.59299	5.97079e-07
N160 over N10	0ZVGH	Cell wall/membrane/envelope biogenesis [M]	Outer membrane efflux protein	NA	NA	4.60976	1.93098e-06
N160 over N10	0ZVGP	Replication, recombination and repair [L]	DNA helicase exodeoxyribonuclease V subunit B	NA	NA	3.88848	2.26975e-06
N160 over N10	0ZVGP	Replication, recombination and repair [L]	DNA helicase exodeoxyribonuclease V subunit B	NA	NA	5.01955	2.21893e-06
N160 over N10	0ZVHQ	Defense mechanisms [V]	type III restriction enzyme, res subunit	NA	NA	4.04409	1.26615e-06
N160 over N10	0ZVHQ	Defense mechanisms [V]	type III restriction enzyme, res subunit	NA	NA	9.46686	2.22317e-06
N160 over N10	0ZVI6	Carbohydrate transport and metabolism [G]	major facilitator superfamily	NA	NA	4.77358	1.44823e-06
N160 over N10	0ZVIC	Amino acid transport and metabolism [E]	Releases the N-terminal proline from various substrates (By similarity)	NA	NA	6.05098	3.89583e-07
N160 over N10	0ZVJ7	Lipid transport and metabolism [I]	lycopene cyclase	NA	NA	6.24867	2.24434e-06
N160 over N10	0ZVJG	Cell wall/membrane/envelope biogenesis [M]	Glycosyl transferase group 1	NA	NA	7.53359	1.14758e-06
N160 over N10	0ZVKZ	Carbohydrate transport and metabolism [G]	Endoglycosylceramidase	NA	NA	4.21139	7.02944e-07
N160 over N10	0ZVME	Cell wall/membrane/envelope biogenesis [M]	Glycosyl transferase family 2	NA	NA	6.01246	2.25704e-06
N160 over N10	0ZVME	Cell wall/membrane/envelope biogenesis [M]	Glycosyl transferase, family 2	NA	NA	5.49931	5.50498e-07
N160 over N10	0ZVME	Cell wall/membrane/envelope biogenesis [M]	Glycosyl transferase, family 2	NA	NA	8.48842	2.18082e-06
N160 over N10	0ZVND	Cell wall/membrane/envelope biogenesis [M]	Glycosyl transferases group 1	NA	NA	7.70764	6.52128e-07
N160 over N10	0ZVQ7	Replication, recombination and repair [L]	Transposase IS4 family	NA	NA	7.13329	8.63858e-07
N160 over N10	0ZVQY	Cell wall/membrane/envelope biogenesis [M]	glycosyl transferase family 2	NA	NA	7.4145	5.3356e-07
N160 over N10	0ZVSY	Carbohydrate transport and metabolism [G]	Major Facilitator superfamily	NA	NA	3.57187	1.82511e-06
N160 over N10	0ZVSY	Carbohydrate transport and metabolism [G]	Major Facilitator superfamily	NA	NA	4.27347	9.99366e-07
N160 over N10	0ZVTG	Signal transduction mechanisms [T]	IG_like	NA	NA	3.99074	1.0163e-06
N160 over N10	0ZVVE	Transcription [K]	TETR family transcriptional regulator	NA	NA	6.74756	1.2365e-06
N160 over N10	0ZVVF	Amino acid transport and metabolism [E]	amino acid ABC transporter substrate-binding protein	NA	NA	6.61129	1.10947e-06
N160 over N10	0ZVW8	Inorganic ion transport and metabolism [P]	Efflux transporter RND family MFP subunit	NA	NA	7.20227	4.82744e-07
N160 over N10	0ZVZD	Carbohydrate transport and metabolism [G]	Major Facilitator superfamily	NA	NA	4.30141	6.18252e-07
N160 over N10	0ZVZD	Carbohydrate transport and metabolism [G]	Major Facilitator superfamily	NA	NA	4.71247	9.99366e-07
N160 over N10	0ZVZM	Carbohydrate transport and metabolism [G]	Major Facilitator superfamily	NA	NA	8.20798	8.97735e-07
N160 over N10	0ZW0S	Cell wall/membrane/envelope biogenesis [M]	glycosyl transferase family	NA	NA	5.00686	7.57993e-07
N160 over N10	0ZW17	Carbohydrate transport and metabolism [G]	Major facilitator superfamily	NA	NA	4.68663	1.01207e-06
N160 over N10	0ZW1F	Cell wall/membrane/envelope biogenesis [M]	Outer membrane efflux protein	NA	NA	5.61145	5.08152e-07
N160 over N10	0ZW1F	Cell wall/membrane/envelope biogenesis [M]	Outer membrane efflux protein	NA	NA	6.63261	3.09126e-07
N160 over N10	0ZW2P	Cell wall/membrane/envelope biogenesis [M]	glycosyl transferase group 1	NA	NA	-6.24313	5.37794e-07
N160 over N10	0ZW44	Replication, recombination and repair [L]	Transposase (IS4 family protein)	NA	NA	7.21141	4.65806e-07
N160 over N10	0ZW44	Replication, recombination and repair [L]	Transposase (IS4 family protein)	NA	NA	3.82088	9.06204e-07
N160 over N10	0ZW44	Replication, recombination and repair [L]	Transposase (IS4 family protein)	NA	NA	4.75269	3.36651e-06
N160 over N10	0ZW44	Replication, recombination and repair [L]	Transposase (IS4 family protein)	NA	NA	3.89744	1.63032e-06
N160 over N10	0ZW4E	Transcription [K]	Transcriptional regulator	NA	NA	5.95915	1.84629e-06
N160 over N10	0ZW4Y	Cell Motility [N]	Methyl-accepting chemotaxis	NA	NA	4.10367	1.0163e-06
N160 over N10	0ZW93	Inorganic ion transport and metabolism [P]	Sodium hydrogen exchanger	NA	NA	5.3721	9.99366e-07
N160 over N10	0ZW9N	Cell wall/membrane/envelope biogenesis [M]	Glycosyl Transferase	NA	NA	9.63847	2.47301e-06
N160 over N10	0ZWA0	Transcription [K]	TetR family transcriptional regulator	NA	NA	7.04912	7.70697e-07
N160 over N10	0ZWAE	Transcription [K]	Bacterial regulatory proteins, tetR family	NA	NA	4.57904	9.82427e-07
N160 over N10	0ZWD6	Translation, ribosomal structure and biogenesis [J]	tRNA methyltransferase complex GCD14 subunit	NA	NA	-4.88586	3.85349e-07
N160 over N10	0ZWD6	Translation, ribosomal structure and biogenesis [J]	tRNA methyltransferase complex GCD14 subunit	NA	NA	-5.8305	3.59941e-07
N160 over N10	0ZWDA	Amino acid transport and metabolism [E]	Asparagine synthase	NA	NA	4.01545	3.0108e-06
N160 over N10	0ZWDA	Amino acid transport and metabolism [E]	Asparagine synthase	NA	NA	4.07484	8.42685e-07
N160 over N10	0ZWFN	Cell wall/membrane/envelope biogenesis [M]	glycosyl transferase group 1	NA	NA	6.68942	1.18992e-06
N160 over N10	0ZWIU	Defense mechanisms [V]	FtsX-like permease family	NA	NA	6.75605	2.50688e-06
N160 over N10	0ZWJV	Cell wall/membrane/envelope biogenesis [M]	Polysaccharide chain length determinant protein	NA	NA	4.30412	7.83401e-07
N160 over N10	0ZWJV	Cell wall/membrane/envelope biogenesis [M]	Polysaccharide chain length determinant protein	NA	NA	3.81987	8.21512e-07
N160 over N10	0ZWJV	Cell wall/membrane/envelope biogenesis [M]	biosynthesis protein	NA	NA	4.81261	2.66356e-06
N160 over N10	0ZWPR	Cell wall/membrane/envelope biogenesis [M]	Glycosyl transferase family 2	NA	NA	5.69396	6.18252e-07
N160 over N10	0ZWPR	Cell wall/membrane/envelope biogenesis [M]	Glycosyl transferase family 2	NA	NA	5.26609	5.92844e-07
N160 over N10	0ZWPR	Cell wall/membrane/envelope biogenesis [M]	Glycosyl transferase family 2	NA	NA	5.32117	4.36164e-07
N160 over N10	0ZWQS	Carbohydrate transport and metabolism [G]	major facilitator superfamily MFS_1	NA	NA	5.2954	7.15647e-07
N160 over N10	0ZWQS	Carbohydrate transport and metabolism [G]	major facilitator superfamily MFS_1	NA	NA	8.38961	1.05865e-06
N160 over N10	0ZWSZ	Transcription [K]	Transcriptional regulator (AraC family)	NA	NA	5.83105	2.07919e-06
N160 over N10	0ZWU0	Cell wall/membrane/envelope biogenesis [M]	Glycosyl transferase, family 2	NA	NA	5.6021	5.8014e-07
N160 over N10	0ZWV3	Transcription [K]	Inherit from proNOG: AraC family transcriptional regulator	NA	NA	6.71021	1.84629e-06
N160 over N10	0ZX3H	Signal transduction mechanisms [T]	Stage II sporulation protein	NA	NA	6.82446	6.64832e-07
N160 over N10	0ZX3H	Signal transduction mechanisms [T]	Stage II sporulation protein	NA	NA	6.34205	2.45607e-07
N160 over N10	0ZX3H	Signal transduction mechanisms [T]	Stage II sporulation protein	NA	NA	5.61841	5.75906e-07
N160 over N10	0ZX3H	Signal transduction mechanisms [T]	anti-anti-sigma factor	NA	NA	4.92447	5.08152e-07
N160 over N10	0ZX4G	Transcription [K]	HTH_MARR	NA	NA	-6.62877	2.20199e-07
N160 over N10	0ZX5Q	Carbohydrate transport and metabolism [G]	Fibronectin type III domain protein	NA	NA	7.07649	3.06162e-06
N160 over N10	0ZX5V	Energy production and conversion [C]	cytochrome c	NA	NA	4.01471	1.18992e-06
N160 over N10	0ZX6X	Transcription [K]	Transcriptional regulator, TetR family	NA	NA	6.64027	3.09126e-07
N160 over N10	0ZX7W	Carbohydrate transport and metabolism [G]	Major facilitator Superfamily	NA	NA	6.48734	2.35867e-06
N160 over N10	0ZX7W	Carbohydrate transport and metabolism [G]	Major Facilitator	NA	NA	8.75255	2.56193e-06
N160 over N10	0ZX7W	Carbohydrate transport and metabolism [G]	Major facilitator superfamily	NA	NA	3.61621	9.65489e-07
N160 over N10	0ZX97	Signal transduction mechanisms [T]	FHA	NA	NA	7.33558	5.16621e-07
N160 over N10	0ZX9X	Defense mechanisms [V]	Inherit from proNOG: Type I restriction modification DNA specificity domain	NA	NA	7.53819	5.67436e-07
N160 over N10	0ZX9X	Defense mechanisms [V]	Type I restriction modification DNA specificity domain	NA	NA	7.72854	6.39425e-07
N160 over N10	0ZXCP	Transcription [K]	RNA Polymerase	NA	NA	7.95466	7.66463e-07
N160 over N10	0ZXCV	Cell wall/membrane/envelope biogenesis [M]	N-acetylmuramoyl-L-alanine amidase	NA	NA	-3.6714	9.69724e-07
N160 over N10	0ZXEF	Carbohydrate transport and metabolism [G]	Major facilitator superfamily MFS_1	NA	NA	4.33467	7.70697e-07
N160 over N10	0ZXEF	Carbohydrate transport and metabolism [G]	Major facilitator superfamily MFS_1	NA	NA	9.02325	1.78277e-06
N160 over N10	0ZXEK	Cell wall/membrane/envelope biogenesis [M]	outer membrane chaperone skp (omph)	NA	NA	-4.60872	5.58967e-07
N160 over N10	0ZXEX	Energy production and conversion [C]	cytochrome C, class I	NA	NA	4.52596	6.9024e-07
N160 over N10	0ZXEY	Transcription [K]	MarR family Transcriptional regulator	NA	NA	5.40281	6.56363e-07
N160 over N10	0ZXFA	Transcription [K]	Transcriptional regulator, TetR family	NA	NA	7.29311	4.91214e-07
N160 over N10	0ZXP4	Transcription [K]	HTH_MARR	NA	NA	6.79371	3.47237e-07
N160 over N10	0ZXQH	Inorganic ion transport and metabolism [P]	ZIP Zinc transporter	NA	NA	7.19081	4.57337e-07
N160 over N10	0ZXQH	Inorganic ion transport and metabolism [P]	ZIP Zinc transporter	NA	NA	6.97807	4.06522e-07
N160 over N10	0ZXR2	Transcription [K]	HTH_XRE	NA	NA	6.39296	8.80797e-07
N160 over N10	0ZXY5	Cell wall/membrane/envelope biogenesis [M]	O-Antigen ligase	NA	NA	5.12169	7.9187e-07
N160 over N10	0ZY02	Energy production and conversion [C]	NDH-1 shuttles electrons from NADH, via FMN and iron- sulfur (Fe-S) centers, to quinones in the respiratory chain. The immediate electron acceptor for the enzyme in this species is believed to be ubiquinone. Couples the redox reaction to proton translocation (for every two electrons transferred, four hydrogen ions are translocated across the cytoplasmic membrane), and thus conserves the redox ene…	NA	NA	4.92696	5.58967e-07
N160 over N10	0ZY0Z	Nucleotide transport and metabolism [F]	Purine or other phosphorylase family 1	NA	NA	-5.71457	3.30299e-07
N160 over N10	0ZY2S	Signal transduction mechanisms [T]	stage II sporulation protein	NA	NA	5.30746	4.61571e-07
N160 over N10	0ZY56	Cell wall/membrane/envelope biogenesis [M]	rod shape-determining protein MreD	NA	NA	6.39381	2.54076e-07
N160 over N10	0ZY56	Cell wall/membrane/envelope biogenesis [M]	rod shape-determining protein MreD	NA	NA	6.72212	3.30299e-07
N160 over N10	0ZY56	Cell wall/membrane/envelope biogenesis [M]	rod shape-determining protein MreD	NA	NA	3.76409	9.90897e-07
N160 over N10	0ZY65	Intracellular trafficking, secretion, and vesicular transport [U]	Peptidase A24A, prepilin type IV	NA	NA	7.44168	5.3356e-07
N160 over N10	0ZY9H	Transcription [K]	HTH_XRE	NA	NA	8.58113	1.16028e-06
N160 over N10	0ZYHP	Intracellular trafficking, secretion, and vesicular transport [U]	Prokaryotic N-terminal methylation motif	NA	NA	6.95416	3.81114e-07
N160 over N10	0ZZ53	Coenzyme transport and metabolism [H]	ThiS family	NA	NA	7.99758	7.9187e-07
N160 over N10	0ZZIR	Cell wall/membrane/envelope biogenesis [M]	Cell division and transport-associated protein TolA	NA	NA	6.53255	1.07559e-06
N160 over N10	0ZZKN	Transcription [K]	HTH_XRE	NA	NA	8.27232	9.40081e-07
N160 over N10	0ZZW5	Intracellular trafficking, secretion, and vesicular transport [U]	ras and Rab interactor 3	NA	NA	5.8142	1.8844e-06
N160 over N10	0ZZWB	Inorganic ion transport and metabolism [P]	Tripartite ATP-independent periplasmic transporters, DctQ component	NA	NA	7.11411	4.2346e-07
N160 over N10	1002P	Inorganic ion transport and metabolism [P]	TonB dependent receptor	NA	NA	6.567	4.64536e-06
N160 over N10	1002P	Inorganic ion transport and metabolism [P]	TonB-dependent receptor	NA	NA	3.90103	2.79484e-06
N160 over N10	1002P	Inorganic ion transport and metabolism [P]	tonB-dependent Receptor	NA	NA	4.76023	5.03917e-06
N160 over N10	1002P	Inorganic ion transport and metabolism [P]	TonB-dependent receptor	NA	NA	5.0166	4.87826e-06
N160 over N10	1002P	Inorganic ion transport and metabolism [P]	TonB dependent receptor	NA	NA	4.17587	1.52869e-06
N160 over N10	1007F	Replication, recombination and repair [L]	Integrase core domain	NA	NA	5.4738	2.50688e-06
N160 over N10	1007F	Replication, recombination and repair [L]	Integrase core domain	NA	NA	4.63199	7.96105e-07
N160 over N10	1007F	Replication, recombination and repair [L]	Integrase core domain	NA	NA	4.64212	2.28245e-06
N160 over N10	1007F	Replication, recombination and repair [L]	Integrase core domain	NA	NA	5.78238	6.64832e-07
N160 over N10	1007F	Replication, recombination and repair [L]	Integrase core domain	NA	NA	5.00753	1.2365e-06
N160 over N10	1008C	Energy production and conversion [C]	methyl-viologen-reducing hydrogenase subunit delta	NA	NA	4.03106	3.08279e-06
N160 over N10	1008C	Energy production and conversion [C]	methyl-viologen-reducing hydrogenase subunit delta	NA	NA	6.18792	7.74932e-07
N160 over N10	100DH	Energy production and conversion [C]	NADH-ubiquinone plastoquinone oxidoreductase chain 6	NA	NA	7.75332	6.98709e-07
N160 over N10	100WU	Signal transduction mechanisms [T]	Histidine kinase	NA	NA	8.41911	1.05018e-06
N160 over N10	101IS	Replication, recombination and repair [L]	Inherit from COG: endonuclease exonuclease phosphatase	NA	NA	5.34407	9.95131e-07
N160 over N10	101IS	Replication, recombination and repair [L]	Inherit from COG: endonuclease exonuclease phosphatase	NA	NA	3.49962	2.03684e-06
N160 over N10	101IS	Replication, recombination and repair [L]	Inherit from COG: endonuclease exonuclease phosphatase	NA	NA	6.56642	2.27398e-06
N160 over N10	101IS	Replication, recombination and repair [L]	Inherit from COG: endonuclease exonuclease phosphatase	NA	NA	3.75776	1.2238e-06
N160 over N10	101IS	Replication, recombination and repair [L]	Inherit from COG: endonuclease exonuclease phosphatase	NA	NA	5.57975	1.08829e-06
N160 over N10	101IS	Replication, recombination and repair [L]	Inherit from COG: endonuclease exonuclease phosphatase	NA	NA	5.73885	2.69744e-06
N160 over N10	101IS	Replication, recombination and repair [L]	Inherit from COG: endonuclease exonuclease phosphatase	NA	NA	6.35514	2.58311e-07
N160 over N10	101Y1	Transcription [K]	HTH_ARSR	NA	NA	6.92528	3.76879e-07
N160 over N10	101Y1	Transcription [K]	HTH_ARSR	NA	NA	6.33777	4.99683e-07
N160 over N10	102B0	Signal transduction mechanisms [T]	LIM domain	NA	NA	3.85356	7.74932e-07
N160 over N10	102CA	Replication, recombination and repair [L]	Pfam:Transposase_11	NA	NA	4.84522	5.54733e-07
N160 over N10	102CA	Replication, recombination and repair [L]	Transposase IS4 family	NA	NA	4.68887	2.29515e-06
N160 over N10	102CA	Replication, recombination and repair [L]	Pfam:Transposase_11	NA	NA	7.01028	4.02287e-07
N160 over N10	102CA	Replication, recombination and repair [L]	Transposase IS4 Family Protein	NA	NA	3.56608	1.39318e-06
N160 over N10	102CA	Replication, recombination and repair [L]	Transposase	NA	NA	3.76587	8.17278e-07
N160 over N10	102CA	Replication, recombination and repair [L]	Transposase IS4 Family Protein	NA	NA	4.07385	7.87636e-07
N160 over N10	102CA	Replication, recombination and repair [L]	Pfam:Transposase_11	NA	NA	7.33768	9.78193e-07
N160 over N10	102CA	Replication, recombination and repair [L]	Pfam:Transposase_11	NA	NA	5.64516	5.8014e-07
N160 over N10	102CA	Replication, recombination and repair [L]	Pfam:Transposase_11	NA	NA	7.15032	4.19649e-06
N160 over N10	102CA	Replication, recombination and repair [L]	Transposase IS4 Family Protein	NA	NA	4.13116	9.2399e-06
N160 over N10	102GG	Lipid transport and metabolism [I]	acyl-CoA dehydrogenase	NA	NA	5.46896	9.73958e-07
N160 over N10	102R1	Transcription [K]	Sigma-70, region 4	NA	NA	5.52047	4.86979e-07
N160 over N10	10742	Cell wall/membrane/envelope biogenesis [M]	Glycosyl transferase, family 2	NA	NA	7.69748	1.24074e-06
N160 over N10	108IT	Cell wall/membrane/envelope biogenesis [M]	Glycosyl transferases group 1	NA	NA	6.48152	1.02054e-06
N160 over N10	108P2	Posttranslational modification, protein turnover, chaperones [O]	dolichyl-phosphate-mannose-protein mannosyltransferase	NA	NA	4.2836	2.3502e-06
N160 over N10	10BBF	Transcription [K]	LysR family Transcriptional regulator	NA	NA	4.18814	5.3356e-07
N160 over N10	10J03	Lipid transport and metabolism [I]	Fatty acid desaturase	NA	NA	5.41491	9.99366e-07
N160 over N10	10JAK	Signal transduction mechanisms [T]	Adenylate cyclase	NA	NA	7.96661	2.89223e-06
N160 over N10	10JAK	Nucleotide transport and metabolism [F]	Adenylate	NA	NA	6.31192	3.46814e-06
N160 over N10	10JAK	Signal transduction mechanisms [T]	Adenylate cyclase	NA	NA	3.22851	1.35931e-06
N160 over N10	10N4K	Signal transduction mechanisms [T]	sensor signal transduction histidine kinase	NA	NA	5.22665	2.94728e-06
N160 over N10	10NBE	Amino acid transport and metabolism [E]	ABC transporter substrate-binding protein	NA	NA	4.62052	5.71671e-07
N160 over N10	10TSY	Replication, recombination and repair [L]	Transposase IS4 family protein	NA	NA	-7.65077	3.26064e-07
N160 over N10	10UYG	Cell wall/membrane/envelope biogenesis [M]	Inherit from bactNOG: glycosyltransferase	NA	NA	7.9728	7.74932e-07
N160 over N10	10VKY	Transcription [K]	ArsR family transcriptional regulator	NA	NA	5.36733	8.4692e-07
N160 over N10	1110F	Inorganic ion transport and metabolism [P]	ZIP Zinc transporter	NA	NA	6.55388	2.2401e-06
N160 over N10	11AR3	Cell cycle control, cell division, chromosome partitioning [D]	receptor for the septal ring structure, may anchor it to the inner-membrane (By similarity)	NA	NA	6.73627	7.28351e-07
N160 over N10	11AR3	Cell cycle control, cell division, chromosome partitioning [D]	receptor for the septal ring structure, may anchor it to the inner-membrane (By similarity)	NA	NA	3.84113	1.02477e-06
N160 over N10	11CFA	Inorganic ion transport and metabolism [P]	Efflux protein	NA	NA	4.99515	7.3682e-07
N160 over N10	11EX1	Amino acid transport and metabolism [E]	Prephenate dehydrogenase	NA	NA	6.13449	7.62228e-07
N160 over N10	11EX1	Amino acid transport and metabolism [E]	Prephenate dehydrogenase	NA	NA	4.88067	6.56363e-07
N160 over N10	11EX1	Amino acid transport and metabolism [E]	Prephenate dehydrogenase	NA	NA	7.32432	5.16621e-07
N160 over N10	11F1P	Signal transduction mechanisms [T]	ATP-binding region	NA	NA	3.11302	1.22803e-06
N160 over N10	11F1P	Signal transduction mechanisms [T]	ATP-binding region	NA	NA	3.44024	1.93098e-06
N160 over N10	11F1P	Signal transduction mechanisms [T]	ATP-binding region	NA	NA	4.95758	1.41436e-06
N160 over N10	11F29	Cell wall/membrane/envelope biogenesis [M]	outer membrane efflux protein	NA	NA	4.27181	1.32966e-06
N160 over N10	11F2U	Signal transduction mechanisms [T]	Inherit from NOG: Response regulator receiver protein	NA	NA	4.60494	1.75736e-06
N160 over N10	11F69	Signal transduction mechanisms [T]	Diguanylate cyclase	NA	NA	7.27094	1.82088e-06
N160 over N10	11F99	Carbohydrate transport and metabolism [G]	Xylose isomerase domain protein TIM barrel	NA	NA	5.57096	5.12387e-07
N160 over N10	11FEZ	Secondary metabolites biosynthesis, transport and catabolism [Q]	Thiolesterase that catalyzes the hydrolysis of S-D- lactoyl-glutathione to form glutathione and D-lactic acid (By similarity)	NA	NA	3.9839	6.64832e-07
N160 over N10	11FF1	Cell wall/membrane/envelope biogenesis [M]	Outer membrane efflux protein	NA	NA	6.235	9.14674e-07
N160 over N10	11FI3	Carbohydrate transport and metabolism [G]	Inherit from sordNOG: glycoside hydrolase family 16 protein	NA	NA	7.05132	4.10756e-07
N160 over N10	11FI3	Carbohydrate transport and metabolism [G]	Inherit from sordNOG: glycoside hydrolase family 16 protein	NA	NA	6.21557	1.74889e-06
N160 over N10	11FJH	Replication, recombination and repair [L]	Exonuclease	NA	NA	7.1186	4.27695e-07
N160 over N10	11FKV	Transcription [K]	arsR family transcriptional regulator	NA	NA	-5.26371	6.43659e-07
N160 over N10	11FKV	Transcription [K]	arsR family transcriptional regulator	NA	NA	-3.61495	8.80797e-07
N160 over N10	11FPC	Transcription [K]	these effects are overcome by concomitant expression of antitoxin SohA (PrlF). Massive overexpression is toxic. Unlike most other characterized TA systems degrades rRNA, and co-folding of the proteins is necessary in vitro for inhibition of the RNase activity. It is not known if it has any sequence-specificity. Acts as a transcription factor. The YhaV PrlF complex binds the prlF-yhaV operon, prob…	NA	NA	6.5569	3.00657e-07
N160 over N10	11FS1	Replication, recombination and repair [L]	Transposase (IS4 family protein)	NA	NA	4.32662	1.95215e-06
N160 over N10	11FWI	Transcription [K]	Transcriptional regulator, TetR family	NA	NA	6.39281	1.46941e-06
N160 over N10	11FX8	Transcription [K]	arsR family transcriptional regulator	NA	NA	-3.3073	1.11793e-06
N160 over N10	11FXR	Cell wall/membrane/envelope biogenesis [M]	Outer membrane efflux protein	NA	NA	5.34379	1.38895e-06
N160 over N10	11FYF	Transcription [K]	TetR family Transcriptional regulator	NA	NA	6.31932	4.70041e-07
N160 over N10	11FYF	Transcription [K]	Transcriptional regulator	NA	NA	8.70244	1.26615e-06
N160 over N10	11G2M	Replication, recombination and repair [L]	Phage recombination protein Bet	NA	NA	8.9552	1.54986e-06
N160 over N10	11G7Z	Signal transduction mechanisms [T]	Sensor Signal Transduction Histidine Kinase	NA	NA	4.76249	8.08809e-07
N160 over N10	11GA0	Cell wall/membrane/envelope biogenesis [M]	Lipopolysaccharide biosynthesis protein	NA	NA	4.42022	5.97079e-07
N160 over N10	11GA0	Cell wall/membrane/envelope biogenesis [M]	lipopolysaccharide biosynthesis protein	NA	NA	4.52425	6.43659e-07
N160 over N10	11GA0	Cell wall/membrane/envelope biogenesis [M]	Lipopolysaccharide biosynthesis protein	NA	NA	7.62676	6.22486e-07
N160 over N10	11GA0	Cell wall/membrane/envelope biogenesis [M]	lipopolysaccharide biosynthesis protein	NA	NA	5.96834	7.87636e-07
N160 over N10	11GAZ	Lipid transport and metabolism [I]	acyl-Coa dehydrogenase	NA	NA	5.59988	5.20856e-07
N160 over N10	11GDC	Lipid transport and metabolism [I]	Fatty acid desaturase	NA	NA	5.82956	2.1046e-06
N160 over N10	11GFI	Replication, recombination and repair [L]	Inherit from firmNOG: Transposase	NA	NA	7.35668	1.87169e-06
N160 over N10	11GFV	Signal transduction mechanisms [T]	response regulator	NA	NA	4.7508	4.91214e-07
N160 over N10	11GFV	Signal transduction mechanisms [T]	response regulator	NA	NA	5.27118	1.11793e-06
N160 over N10	11GFV	Signal transduction mechanisms [T]	response regulator	NA	NA	5.9337	6.47894e-07
N160 over N10	11GG3	Replication, recombination and repair [L]	Transposase	NA	NA	7.20185	3.48931e-06
N160 over N10	11GH8	Coenzyme transport and metabolism [H]	Catalyzes the oxidative ring opening of 3- hydroxyanthranilate to 2-amino-3-carboxymuconate semialdehyde, which spontaneously cyclizes to quinolinate (By similarity)	NA	NA	3.66729	1.6642e-06
N160 over N10	11GIZ	Coenzyme transport and metabolism [H]	Uroporphyrinogen decarboxylase	NA	NA	4.96308	1.9945e-06
N160 over N10	11GIZ	Coenzyme transport and metabolism [H]	Uroporphyrinogen decarboxylase	NA	NA	7.02232	4.14991e-07
N160 over N10	11GJ9	Signal transduction mechanisms [T]	Diguanylate cyclase	NA	NA	4.29815	1.22803e-06
N160 over N10	11GNW	Signal transduction mechanisms [T]	Histidine kinase	NA	NA	6.76544	6.69067e-07
N160 over N10	11GRF	Replication, recombination and repair [L]	Transposase, IS4 family protein	NA	NA	4.01753	6.77536e-07
N160 over N10	11GSE	Transcription [K]	Transcriptional regulator	NA	NA	6.57257	3.17595e-07
N160 over N10	11GWE	Energy production and conversion [C]	GMC oxidoreductase	NA	NA	5.58431	1.13487e-06
N160 over N10	11GZ0	Cell wall/membrane/envelope biogenesis [M]	Glycosyl transferase family 2	NA	NA	7.7736	6.86005e-07
N160 over N10	11GZ9	Transcription [K]	TetR family transcriptional Regulator	NA	NA	-4.97573	4.14991e-07
N160 over N10	11GZM	Defense mechanisms [V]	Restriction endonuclease NaeI	NA	NA	8.61275	1.20686e-06
N160 over N10	11H01	Lipid transport and metabolism [I]	acyl-Coa dehydrogenase	NA	NA	6.15529	8.34216e-07
N160 over N10	11H01	Lipid transport and metabolism [I]	acyl-Coa dehydrogenase	NA	NA	5.12042	1.95639e-06
N160 over N10	11H36	Replication, recombination and repair [L]	Transposase	NA	NA	7.46684	5.46263e-07
N160 over N10	11H36	Replication, recombination and repair [L]	Transposase	NA	NA	7.54489	6.26721e-07
N160 over N10	11H45	Transcription [K]	TetR family transcriptional regulator	NA	NA	6.92756	7.49524e-07
N160 over N10	11H52	Transcription [K]	Transcriptional regulator lysR family	NA	NA	3.55866	9.27377e-07
N160 over N10	11H8Z	Energy production and conversion [C]	Domain of unknown function (DUF1932)	NA	NA	6.82002	3.59941e-07
N160 over N10	11HCS	Replication, recombination and repair [L]	transposase, IS4 family protein	NA	NA	5.06342	7.32586e-07
N160 over N10	11HCS	Replication, recombination and repair [L]	Transposase	NA	NA	4.71436	6.39425e-07
N160 over N10	11HCS	Replication, recombination and repair [L]	Transposase	NA	NA	5.63164	5.2509e-07
N160 over N10	11HFY	Replication, recombination and repair [L]	Pfam:Transposase_17	NA	NA	6.12223	4.2346e-07
N160 over N10	11HFY	Replication, recombination and repair [L]	Pfam:Transposase_17	NA	NA	5.08152	5.75906e-07
N160 over N10	11HFY	Replication, recombination and repair [L]	transposase	NA	NA	6.15144	2.15965e-07
N160 over N10	11HFY	Replication, recombination and repair [L]	Pfam:Transposase_17	NA	NA	7.43989	5.50498e-07
N160 over N10	11HFY	Replication, recombination and repair [L]	Pfam:Transposase_17	NA	NA	7.42298	5.2509e-07
N160 over N10	11HGV	Transcription [K]	iclR family transcriptional regulator	NA	NA	5.55095	5.03917e-07
N160 over N10	11HH3	Transcription [K]	RNA polymerase sigma-24 subunit, ECF subfamily	NA	NA	3.93736	7.32586e-07
N160 over N10	11HKD	Signal transduction mechanisms [T]	Adenylate Guanylate cyclase	NA	NA	6.72927	2.36291e-06
N160 over N10	11HM8	Signal transduction mechanisms [T]	Anti-FecI sigma factor, FecR	NA	NA	4.25978	7.15647e-07
N160 over N10	11HR5	Cell wall/membrane/envelope biogenesis [M]	efflux transporter, rnd family, mfp subunit	NA	NA	4.31962	6.22486e-07
N160 over N10	11HR5	Defense mechanisms [V]	RND family efflux transporter, MFP subunit	NA	NA	6.80028	3.72645e-07
N160 over N10	11HR5	Cell wall/membrane/envelope biogenesis [M]	Efflux transporter rnd family, mfp subunit	NA	NA	3.97458	5.75906e-07
N160 over N10	11HR5	Cell wall/membrane/envelope biogenesis [M]	efflux transporter, rnd family, mfp subunit	NA	NA	4.57843	8.29982e-07
N160 over N10	11HS8	Replication, recombination and repair [L]	Bifunctional DNA primase polymerase	NA	NA	6.36058	2.45607e-07
N160 over N10	11HTC	Cell wall/membrane/envelope biogenesis [M]	O-Antigen polymerase	NA	NA	9.8303	2.80331e-06
N160 over N10	11HTS	Cell wall/membrane/envelope biogenesis [M]	Glycosyltransferase family 9 (heptosyltransferase)	NA	NA	4.3274	9.99366e-07
N160 over N10	11HTS	Cell wall/membrane/envelope biogenesis [M]	Glycosyltransferase family 9 (heptosyltransferase)	NA	NA	5.5231	8.04574e-07
N160 over N10	11HW8	Replication, recombination and repair [L]	Transposase	NA	NA	-7.54796	3.43003e-07
N160 over N10	11HWS	Posttranslational modification, protein turnover, chaperones [O]	Inherit from NOG: Cytochrome c biogenesis protein	NA	NA	5.0748	6.05548e-07
N160 over N10	11HWS	Posttranslational modification, protein turnover, chaperones [O]	Inherit from NOG: Cytochrome c biogenesis protein	NA	NA	6.30517	4.95448e-07
N160 over N10	11HZB	Signal transduction mechanisms [T]	fha domain containing protein	NA	NA	4.9584	8.17278e-07
N160 over N10	11HZQ	Carbohydrate transport and metabolism [G]	Major Facilitator Superfamily	NA	NA	6.21411	2.45607e-07
N160 over N10	11HZQ	Carbohydrate transport and metabolism [G]	Major facilitator superfamily	NA	NA	4.93708	9.44316e-07
N160 over N10	11HZQ	Carbohydrate transport and metabolism [G]	Major facilitator superfamily	NA	NA	3.45551	8.68093e-07
N160 over N10	11HZQ	Carbohydrate transport and metabolism [G]	Major facilitator superfamily	NA	NA	3.95758	7.4529e-07
N160 over N10	11HZQ	Carbohydrate transport and metabolism [G]	Major facilitator superfamily	NA	NA	4.5454	9.99366e-07
N160 over N10	11HZQ	Carbohydrate transport and metabolism [G]	Major facilitator superfamily	NA	NA	5.13711	5.97079e-07
N160 over N10	11I1C	Amino acid transport and metabolism [E]	Peptidase M1 membrane alanine aminopeptidase	NA	NA	-4.55714	1.59644e-06
N160 over N10	11I3F	Secondary metabolites biosynthesis, transport and catabolism [Q]	isochorismatase hydrolase	NA	NA	4.18311	8.25747e-07
N160 over N10	11IA6	Signal transduction mechanisms [T]	histidine Kinase	NA	NA	4.93902	7.02944e-07
N160 over N10	11IBS	Cell wall/membrane/envelope biogenesis [M]	Glycosyl transferases group 1	NA	NA	7.52095	5.71671e-07
N160 over N10	11ID1	Posttranslational modification, protein turnover, chaperones [O]	Kelch motif	NA	NA	5.45244	5.2509e-07
N160 over N10	11ID1	Posttranslational modification, protein turnover, chaperones [O]	Kelch motif	NA	NA	5.75416	3.51472e-07
N160 over N10	11IDB	Energy production and conversion [C]	cytochrome	NA	NA	6.86088	1.32966e-06
N160 over N10	11IDB	Energy production and conversion [C]	cytochrome C class I	NA	NA	4.91702	7.11413e-07
N160 over N10	11IDB	Energy production and conversion [C]	cytochrome C, class I	NA	NA	5.00833	7.62228e-07
N160 over N10	11IDB	Energy production and conversion [C]	Cytochrome	NA	NA	6.6803	3.2183e-07
N160 over N10	11IE7	Replication, recombination and repair [L]	DNA methylase	NA	NA	9.18789	1.82088e-06
N160 over N10	11IE7	Replication, recombination and repair [L]	DNA methylase	NA	NA	5.74689	5.46263e-07
N160 over N10	11IFA	Transcription [K]	SARP family transcriptional regulator	NA	NA	6.27272	9.14674e-07
N160 over N10	11IFM	Signal transduction mechanisms [T]	response regulator	NA	NA	4.85834	8.63858e-07
N160 over N10	11IGZ	Carbohydrate transport and metabolism [G]	ROK family	NA	NA	5.85796	3.59941e-07
N160 over N10	11II0	Posttranslational modification, protein turnover, chaperones [O]	alkyl hydroperoxide reductase Thiol specific antioxidant Mal allergen	NA	NA	6.14019	4.27695e-07
N160 over N10	11II9	Transcription [K]	transcriptional regulator, TetR family	NA	NA	5.65157	1.23227e-06
N160 over N10	11IJI	Posttranslational modification, protein turnover, chaperones [O]	OsmC family	NA	NA	-6.93598	2.32903e-07
N160 over N10	11IKQ	Defense mechanisms [V]	Zeta toxin	NA	NA	4.49771	8.55389e-07
N160 over N10	11IMN	Cell wall/membrane/envelope biogenesis [M]	Transglycosylase SLT domain	NA	NA	3.7348	8.93501e-07
N160 over N10	11IMU	RNA processing and modification [A]	PWI	NA	NA	5.12165	1.18145e-06
N160 over N10	11IPS	Replication, recombination and repair [L]	Transposase	NA	NA	6.66354	6.14017e-07
N160 over N10	11IQK	Cell wall/membrane/envelope biogenesis [M]	Glycosyl transferase family protein	NA	NA	6.79476	2.69744e-06
N160 over N10	11IUB	Secondary metabolites biosynthesis, transport and catabolism [Q]	phytanoyl-CoA dioxygenase	NA	NA	5.25775	1.16028e-06
N160 over N10	11IWJ	Carbohydrate transport and metabolism [G]	major facilitator superfamily MFS_1	NA	NA	4.84885	1.42283e-06
N160 over N10	11IWJ	Carbohydrate transport and metabolism [G]	major facilitator superfamily MFS_1	NA	NA	5.16092	8.13043e-07
N160 over N10	11IWJ	Carbohydrate transport and metabolism [G]	Major facilitator Superfamily	NA	NA	3.79177	9.4855e-07
N160 over N10	11IXJ	Replication, recombination and repair [L]	Transposase	NA	NA	5.99548	3.85349e-07
N160 over N10	11IYW	Transcription [K]	Transcriptional regulator	NA	NA	7.05541	4.14991e-07
N160 over N10	11IYW	Transcription [K]	Transcriptional regulator	NA	NA	5.63496	6.18252e-07
N160 over N10	11IYW	Transcription [K]	Transcriptional regulator	NA	NA	4.75587	1.00783e-06
N160 over N10	11J3A	Replication, recombination and repair [L]	3'-5' exonuclease	NA	NA	7.08498	4.31929e-07
N160 over N10	11J3A	Replication, recombination and repair [L]	3'-5' exonuclease	NA	NA	4.97732	5.54733e-07
N160 over N10	11J45	Cell wall/membrane/envelope biogenesis [M]	nad-dependent epimerase dehydratase	NA	NA	5.71652	1.55833e-06
N160 over N10	11J45	Cell wall/membrane/envelope biogenesis [M]	nad-dependent epimerase dehydratase	NA	NA	6.01495	6.9024e-07
N160 over N10	11J53	Cell wall/membrane/envelope biogenesis [M]	Glycosyl transferases group 1	NA	NA	9.12778	1.71501e-06
N160 over N10	11J7R	Transcription [K]	Transcriptional regulator	NA	NA	6.75861	3.34533e-07
N160 over N10	11J87	Secondary metabolites biosynthesis, transport and catabolism [Q]	Inherit from bactNOG: DSBA oxidoreductase	NA	NA	8.73053	1.30002e-06
N160 over N10	11J9G	Cell wall/membrane/envelope biogenesis [M]	glycosyl transferase group 1	NA	NA	4.22234	1.101e-06
N160 over N10	11JA9	Transcription [K]	TetR family Transcriptional regulator	NA	NA	4.38206	6.05548e-07
N160 over N10	11JBG	Transcription [K]	NAC domain	NA	NA	8.19547	8.93501e-07
N160 over N10	11JBG	Transcription [K]	NAC domain	NA	NA	5.96044	2.22317e-06
N160 over N10	11JBG	Transcription [K]	NAC domain	NA	NA	8.62099	1.27038e-06
N160 over N10	11JBG	Transcription [K]	NAC domain	NA	NA	4.72722	1.49481e-06
N160 over N10	11JBG	Transcription [K]	NAC domain	NA	NA	5.10533	6.39425e-07
N160 over N10	11JCJ	Coenzyme transport and metabolism [H]	tyrosinase	NA	NA	4.36478	1.02477e-06
N160 over N10	11JDW	Signal transduction mechanisms [T]	Histidine kinase	NA	NA	5.84678	6.26721e-07
N160 over N10	11JGW	Cell wall/membrane/envelope biogenesis [M]	group 1 glycosyl transferase	NA	NA	6.6548	1.14334e-06
N160 over N10	11JGW	Cell wall/membrane/envelope biogenesis [M]	group 1 glycosyl transferase	NA	NA	3.74179	1.39318e-06
N160 over N10	11JI7	Posttranslational modification, protein turnover, chaperones [O]	Matrixin	NA	NA	4.74857	1.65149e-06
N160 over N10	11JPZ	Energy production and conversion [C]	cytochrome C oxidase (Subunit	NA	NA	4.0561	1.51599e-06
N160 over N10	11JQ8	Replication, recombination and repair [L]	transposase, IS4	NA	NA	4.61692	1.16028e-06
N160 over N10	11JT1	Nucleotide transport and metabolism [F]	HTTM domain protein	NA	NA	-3.53892	2.34597e-06
N160 over N10	11JVN	Replication, recombination and repair [L]	Integrase core domain	NA	NA	6.91287	4.02287e-07
N160 over N10	11JXH	Inorganic ion transport and metabolism [P]	ABC transporter substrate-binding protein	NA	NA	3.90573	1.3339e-06
N160 over N10	11K0K	Lipid transport and metabolism [I]	Acyltransferase domain protein	NA	NA	5.36384	1.52869e-06
N160 over N10	11K0K	Lipid transport and metabolism [I]	Phospholipid Glycerol Acyltransferase	NA	NA	5.29123	9.5702e-07
N160 over N10	11K0K	Lipid transport and metabolism [I]	Phospholipid Glycerol Acyltransferase	NA	NA	8.08641	8.59624e-07
N160 over N10	11K0Y	Cell wall/membrane/envelope biogenesis [M]	Glycosyl transferases group 1	NA	NA	-4.81088	2.71014e-07
N160 over N10	11K0Y	Cell wall/membrane/envelope biogenesis [M]	Glycosyl transferases group 1	NA	NA	-4.49294	6.01313e-07
N160 over N10	11K0Y	Cell wall/membrane/envelope biogenesis [M]	Glycosyl transferases group 1	NA	NA	-5.49791	5.71671e-07
N160 over N10	11K18	Nucleotide transport and metabolism [F]	nudix hydrolase	NA	NA	5.342	7.15647e-07
N160 over N10	11K27	Posttranslational modification, protein turnover, chaperones [O]	alkyl hydroperoxide reductase Thiol specific antioxidant Mal allergen	NA	NA	-5.27062	3.93818e-07
N160 over N10	11K83	Signal transduction mechanisms [T]	sensor protein	NA	NA	7.34244	4.95448e-07
N160 over N10	11K83	Signal transduction mechanisms [T]	sensor protein	NA	NA	6.67694	3.17595e-07
N160 over N10	11K9F	Carbohydrate transport and metabolism [G]	transporter, DctQ	NA	NA	6.88141	3.72645e-07
N160 over N10	11K9G	Replication, recombination and repair [L]	Transposase	NA	NA	4.85549	1.38895e-06
N160 over N10	11K9G	Replication, recombination and repair [L]	Transposase	NA	NA	4.5032	1.96062e-06
N160 over N10	11K9G	Replication, recombination and repair [L]	Transposase	NA	NA	4.93663	1.98603e-06
N160 over N10	11K9G	Replication, recombination and repair [L]	Transposase	NA	NA	6.56463	2.29092e-06
N160 over N10	11K9G	Replication, recombination and repair [L]	Transposase	NA	NA	6.36567	1.82088e-06
N160 over N10	11K9G	Replication, recombination and repair [L]	Transposase	NA	NA	5.33124	1.00783e-06
N160 over N10	11K9G	Replication, recombination and repair [L]	Transposase	NA	NA	4.56832	7.02944e-07
N160 over N10	11K9G	Replication, recombination and repair [L]	DDE_Tnp_IS1595	NA	NA	6.10751	2.23163e-06
N160 over N10	11K9G	Replication, recombination and repair [L]	DDE_Tnp_IS1595	NA	NA	7.39493	1.75736e-06
N160 over N10	11KB4	Signal transduction mechanisms [T]	Clostripain family	NA	NA	-5.79809	3.2183e-07
N160 over N10	11KDC	Replication, recombination and repair [L]	Pfam:Transposase_32	NA	NA	5.03977	1.19839e-06
N160 over N10	11KDC	Replication, recombination and repair [L]	Transposase	NA	NA	6.61468	3.04891e-07
N160 over N10	11KDC	Replication, recombination and repair [L]	Transposase	NA	NA	7.29728	4.95448e-07
N160 over N10	11KGM	Transcription [K]	Transcriptional regulator	NA	NA	7.70426	6.52128e-07
N160 over N10	11KGM	Transcription [K]	Transcriptional regulator	NA	NA	7.20375	4.74275e-07
N160 over N10	11KGT	Signal transduction mechanisms [T]	Adenylate guanylate cyclase	NA	NA	4.22594	1.0036e-06
N160 over N10	11KGT	Signal transduction mechanisms [T]	Adenylate guanylate cyclase	NA	NA	3.88117	6.77536e-07
N160 over N10	11KGT	Signal transduction mechanisms [T]	Adenylate and Guanylate cyclase catalytic domain	NA	NA	7.67343	6.22486e-07
N160 over N10	11KGT	Signal transduction mechanisms [T]	Adenylate guanylate Cyclase	NA	NA	5.67074	6.05548e-07
N160 over N10	11KGT	Signal transduction mechanisms [T]	Adenylate guanylate cyclase	NA	NA	5.40745	4.95448e-07
N160 over N10	11KGT	Signal transduction mechanisms [T]	Adenylate guanylate Cyclase	NA	NA	6.36655	2.58311e-07
N160 over N10	11KGT	Signal transduction mechanisms [T]	Adenylate guanylate cyclase	NA	NA	4.6337	1.29155e-06
N160 over N10	11KGT	Signal transduction mechanisms [T]	Adenylate guanylate cyclase	NA	NA	3.70485	7.49524e-07
N160 over N10	11KHJ	Cell wall/membrane/envelope biogenesis [M]	Glycosyl transferase (Group 1	NA	NA	5.00867	7.02944e-07
N160 over N10	11KIM	Cell wall/membrane/envelope biogenesis [M]	Inherit from bactNOG: Glycosyl transferase (Group 1	NA	NA	7.19621	4.53102e-07
N160 over N10	11KIM	Cell wall/membrane/envelope biogenesis [M]	Inherit from bactNOG: Glycosyl transferase (Group 1	NA	NA	5.90095	1.40589e-06
N160 over N10	11KM5	Carbohydrate transport and metabolism [G]	Major Facilitator superfamily	NA	NA	5.52972	5.58967e-07
N160 over N10	11KNQ	Transcription [K]	transcriptional regulator, PucR family	NA	NA	4.20344	8.80797e-07
N160 over N10	11KNY	Signal transduction mechanisms [T]	FHA domain protein	NA	NA	5.97027	1.3339e-06
N160 over N10	11KPX	Replication, recombination and repair [L]	DNA polymerase III, delta	NA	NA	-4.90606	5.29325e-07
N160 over N10	11KQP	Replication, recombination and repair [L]	transposase	NA	NA	5.49077	9.69724e-07
N160 over N10	11KSE	Transcription [K]	HTH_ARAC	NA	NA	4.03802	8.85031e-07
N160 over N10	11KTX	Secondary metabolites biosynthesis, transport and catabolism [Q]	Protocatechuate 4,5-dioxygenase alpha	NA	NA	6.29999	2.45607e-07
N160 over N10	11KVD	Transcription [K]	Transcriptional Regulator, LuxR family	NA	NA	7.43088	5.50498e-07
N160 over N10	11KWY	Secondary metabolites biosynthesis, transport and catabolism [Q]	DSBA Oxidoreductase	NA	NA	5.10035	1.46517e-06
N160 over N10	11KZM	Inorganic ion transport and metabolism [P]	Binding-protein-dependent transport system inner membrane component	NA	NA	4.10068	8.97735e-07
N160 over N10	11KZM	Inorganic ion transport and metabolism [P]	Binding-protein-dependent transport system inner membrane component	NA	NA	5.2766	9.69724e-07
N160 over N10	11M1F	Transcription [K]	ECF subfamily RNA polymerase sigma-24 subunit	NA	NA	6.33774	2.54076e-07
N160 over N10	11M3N	Transcription [K]	Transcriptional regulator, TetR family	NA	NA	6.5053	1.60491e-06
N160 over N10	11M4H	Defense mechanisms [V]	Hnh endonuclease	NA	NA	6.38114	9.73958e-07
N160 over N10	11M4H	Defense mechanisms [V]	Hnh endonuclease	NA	NA	5.85301	6.64832e-07
N160 over N10	11M4N	Transcription [K]	rna polymerase	NA	NA	6.40518	2.92187e-07
N160 over N10	11M5U	Transcription [K]	asnc family transcriptional regulator	NA	NA	6.54767	3.04891e-07
N160 over N10	11M81	Inorganic ion transport and metabolism [P]	Ion channel	NA	NA	5.30634	8.68093e-07
N160 over N10	11M81	Inorganic ion transport and metabolism [P]	Ion channel	NA	NA	4.3172	1.4567e-06
N160 over N10	11MNT	Signal transduction mechanisms [T]	Cyclic nucleotide-binding protein	NA	NA	5.85439	3.55706e-07
N160 over N10	11MNT	Signal transduction mechanisms [T]	cyclic nucleotide-binding domain protein	NA	NA	4.92374	1.15605e-06
N160 over N10	11MNT	Signal transduction mechanisms [T]	cyclic nucleotide-binding domain protein	NA	NA	5.46587	1.04595e-06
N160 over N10	11MNT	Signal transduction mechanisms [T]	cyclic nucleotide-binding domain protein	NA	NA	7.28507	9.31612e-07
N160 over N10	11MNT	Signal transduction mechanisms [T]	Cyclic nucleotide-binding protein	NA	NA	4.75072	6.26721e-07
N160 over N10	11MXD	Transcription [K]	HTH_XRE	NA	NA	5.43562	4.57337e-07
N160 over N10	11N02	Transcription [K]	transcription factor jumonji JmjC	NA	NA	8.08039	1.60491e-06
N160 over N10	11N0T	Signal transduction mechanisms [T]	Sensor histidine kinase	NA	NA	6.31312	2.49841e-07
N160 over N10	11N14	Cell wall/membrane/envelope biogenesis [M]	Glycosyl transferase	NA	NA	3.51123	1.52869e-06
N160 over N10	11N14	Cell wall/membrane/envelope biogenesis [M]	Glycosyl transferases group 1	NA	NA	3.52954	3.07432e-06
N160 over N10	11N2R	Transcription [K]	Divergent AAA domain	NA	NA	4.44478	7.57993e-07
N160 over N10	11N39	Transcription [K]	zinc finger CCCH-type containing 13	NA	NA	4.09073	1.30426e-06
N160 over N10	11N39	Transcription [K]	zinc finger CCCH-type containing 13	NA	NA	4.30308	7.53759e-07
N160 over N10	11N60	Energy production and conversion [C]	PBS lyase HEAT domain protein repeat-containing protein	NA	NA	4.6396	9.35847e-07
N160 over N10	11N8S	Energy production and conversion [C]	f420-dependent	NA	NA	3.50543	1.14758e-06
N160 over N10	11N9V	Cell wall/membrane/envelope biogenesis [M]	outer membrane efflux protein	NA	NA	4.41299	7.11413e-07
N160 over N10	11NAB	Transcription [K]	RNA polymerase sigma-24 subunit, ECF subfamily	NA	NA	5.56754	5.12387e-07
N160 over N10	11NAU	Defense mechanisms [V]	Hnh endonuclease	NA	NA	5.5657	1.28308e-06
N160 over N10	11NDY	Replication, recombination and repair [L]	IS66 Orf2 family protein	NA	NA	5.7669	3.34533e-07
N160 over N10	11NDY	Replication, recombination and repair [L]	IS66 Orf2 family protein	NA	NA	4.56829	5.67436e-07
N160 over N10	11NDY	Replication, recombination and repair [L]	IS66 Orf2 family protein	NA	NA	8.26898	9.4855e-07
N160 over N10	11NE3	Cell wall/membrane/envelope biogenesis [M]	Glycosyl transferase, family 2	NA	NA	5.05397	5.88609e-07
N160 over N10	11NFC	Posttranslational modification, protein turnover, chaperones [O]	Glutaredoxin	NA	NA	4.95921	5.29325e-07
N160 over N10	11NH5	Transcription [K]	transcriptional regulator, TetR family	NA	NA	6.4968	3.00657e-07
N160 over N10	11NIG	Cell wall/membrane/envelope biogenesis [M]	Peptidase M15B and M15C DD-carboxypeptidase VanY, endolysin	NA	NA	6.70883	3.38768e-07
N160 over N10	11NPQ	Cell wall/membrane/envelope biogenesis [M]	Glycosyl transferase family 2	NA	NA	6.37957	1.86322e-06
N160 over N10	11NQ9	Intracellular trafficking, secretion, and vesicular transport [U]	Type II secretion system	NA	NA	7.0199	4.19225e-07
N160 over N10	11NQ9	Intracellular trafficking, secretion, and vesicular transport [U]	type II secretion system	NA	NA	8.153	9.18908e-07
N160 over N10	11NQ9	Intracellular trafficking, secretion, and vesicular transport [U]	type II secretion system	NA	NA	5.79529	1.18992e-06
N160 over N10	11NR1	Transcription [K]	Sigma-70, region 4	NA	NA	5.87777	3.72645e-07
N160 over N10	11NSR	Replication, recombination and repair [L]	DNA polymerase III, delta	NA	NA	7.1389	1.63879e-06
N160 over N10	11NU7	Coenzyme transport and metabolism [H]	Uroporphyrinogen-III Synthase	NA	NA	6.05834	1.4567e-06
N160 over N10	11NUS	Signal transduction mechanisms [T]	Response regulator receiver sensor signal transduction histidine kinase	NA	NA	7.53033	2.95999e-06
N160 over N10	11NY0	Transcription [K]	Transcriptional regulator, TetR family	NA	NA	5.33138	9.52785e-07
N160 over N10	11NYB	Transcription [K]	luxR family transcriptional regulator	NA	NA	6.21706	8.72328e-07
N160 over N10	11NYM	Signal transduction mechanisms [T]	response regulator	NA	NA	4.9942	1.17298e-06
N160 over N10	11NYW	Transcription [K]	rna polymerase	NA	NA	6.53909	2.87953e-07
N160 over N10	11P0R	Transcription [K]	TetR family transcriptional Regulator	NA	NA	7.06193	4.06522e-07
N160 over N10	11P13	Transcription [K]	Bacterial regulatory proteins, tetR family	NA	NA	4.57879	5.3356e-07
N160 over N10	11P1W	Transcription [K]	rna polymerase sigma factor	NA	NA	5.47699	9.23143e-07
N160 over N10	11P2E	Inorganic ion transport and metabolism [P]	Membrane subunit	NA	NA	4.69758	1.08829e-06
N160 over N10	11P3Q	Cell wall/membrane/envelope biogenesis [M]	glycosyl transferase	NA	NA	7.5447	2.15118e-06
N160 over N10	11P3Q	Cell wall/membrane/envelope biogenesis [M]	glycosyl transferase	NA	NA	6.93364	7.32586e-07
N160 over N10	11P57	Transcription [K]	RNA polymerase	NA	NA	6.68731	3.17595e-07
N160 over N10	11P6X	Transcription [K]	Transcriptional regulator, MarR family	NA	NA	8.57364	1.15605e-06
N160 over N10	11P7H	Transcription [K]	RNA Polymerase	NA	NA	6.71356	3.17595e-07
N160 over N10	11PA3	Cell wall/membrane/envelope biogenesis [M]	rifampin adp-ribosyl transferase	NA	NA	-5.18989	5.8014e-07
N160 over N10	11PAY	Posttranslational modification, protein turnover, chaperones [O]	Peptidoglycan recognition protein	NA	NA	-21.6614	3.17595e-07
N160 over N10	11PBQ	Transcription [K]	Transcriptional regulator, TetR family	NA	NA	5.77659	3.30299e-07
N160 over N10	11PBQ	Transcription [K]	Transcriptional regulator, TetR family	NA	NA	5.93427	7.15647e-07
N160 over N10	11PBQ	Transcription [K]	Transcriptional regulator, TetR family	NA	NA	7.18947	4.36164e-07
N160 over N10	11PBQ	Transcription [K]	Transcriptional regulator, TetR family	NA	NA	6.93308	1.3212e-06
N160 over N10	11PCE	Transcription [K]	Transcriptional activator domain-containing protein	NA	NA	6.19147	2.37138e-07
N160 over N10	11PCY	Cell wall/membrane/envelope biogenesis [M]	Inherit from bactNOG: serine protease	NA	NA	-4.46136	5.92844e-07
N160 over N10	11PDF	Cell wall/membrane/envelope biogenesis [M]	Glycosyl transferase family protein	NA	NA	4.66919	1.85052e-06
N160 over N10	11PF8	Signal transduction mechanisms [T]	sensor, signal transduction histidine kinase	NA	NA	4.88665	3.63752e-06
N160 over N10	11PF8	Signal transduction mechanisms [T]	sensor, signal transduction histidine kinase	NA	NA	8.38519	1.04171e-06
N160 over N10	11PF8	Signal transduction mechanisms [T]	sensor, signal transduction histidine kinase	NA	NA	9.94713	3.07009e-06
N160 over N10	11PI1	Nucleotide transport and metabolism [F]	5'(3')-deoxyribonucleotidase	NA	NA	6.73006	1.08406e-06
N160 over N10	11PQQ	Cell wall/membrane/envelope biogenesis [M]	Glycosyl transferase family 2	NA	NA	4.23188	1.30002e-06
N160 over N10	11PRS	Intracellular trafficking, secretion, and vesicular transport [U]	general secretory pathway n transmembrane protein	NA	NA	5.30671	1.57951e-06
N160 over N10	11PS8	Cell wall/membrane/envelope biogenesis [M]	Outer membrane lipoprotein carrier protein LolA	NA	NA	6.36107	9.40081e-07
N160 over N10	11PY0	Coenzyme transport and metabolism [H]	6-pyruvoyl tetrahydropterin synthase	NA	NA	7.17909	4.36164e-07
N160 over N10	11PYQ	Secondary metabolites biosynthesis, transport and catabolism [Q]	Inherit from COG: Hemolysin-type calcium-binding	NA	NA	6.36655	2.58311e-07
N160 over N10	11Q02	Translation, ribosomal structure and biogenesis [J]	sigma 54 modulation protein ribosomal protein S30EA	NA	NA	7.25781	4.86979e-07
N160 over N10	11Q0A	Intracellular trafficking, secretion, and vesicular transport [U]	secretion protein	NA	NA	4.9464	6.86005e-07
N160 over N10	11Q0A	Intracellular trafficking, secretion, and vesicular transport [U]	General secretion pathway	NA	NA	5.41256	4.61571e-07
N160 over N10	11Q1H	Posttranslational modification, protein turnover, chaperones [O]	cytochrome c biogenesis protein	NA	NA	6.22625	7.96105e-07
N160 over N10	11Q37	Transcription [K]	Bacterial regulatory proteins, tetR family	NA	NA	8.08555	1.64302e-06
N160 over N10	11Q3S	Defense mechanisms [V]	restriction endonuclease	NA	NA	7.10042	4.44633e-07
N160 over N10	11Q6I	Nucleotide transport and metabolism [F]	This enzyme is involved in nucleotide metabolism it produces dUMP, the immediate precursor of thymidine nucleotides and it decreases the intracellular concentration of dUTP so that uracil cannot be incorporated into DNA (By similarity)	NA	NA	6.14414	4.27695e-07
N160 over N10	11Q6I	Nucleotide transport and metabolism [F]	This enzyme is involved in nucleotide metabolism it produces dUMP, the immediate precursor of thymidine nucleotides and it decreases the intracellular concentration of dUTP so that uracil cannot be incorporated into DNA (By similarity)	NA	NA	7.06161	4.19225e-07
N160 over N10	11Q7X	Carbohydrate transport and metabolism [G]	Inherit from proNOG: major facilitator superfamily MFS_1	NA	NA	4.41069	1.1264e-06
N160 over N10	11QAM	Signal transduction mechanisms [T]	Inherit from bactNOG: fha domain containing protein	NA	NA	5.55215	5.63202e-07
N160 over N10	11QBX	Transcription [K]	TetR family Transcriptional regulator	NA	NA	6.89737	3.85349e-07
N160 over N10	11QF0	Posttranslational modification, protein turnover, chaperones [O]	AhpC/TSA family	NA	NA	6.93694	3.76879e-07
N160 over N10	11QF0	Posttranslational modification, protein turnover, chaperones [O]	AhpC/TSA family	NA	NA	6.8958	3.72645e-07
N160 over N10	11QF0	Posttranslational modification, protein turnover, chaperones [O]	AhpC/TSA family	NA	NA	6.89798	3.81114e-07
N160 over N10	11QHR	Secondary metabolites biosynthesis, transport and catabolism [Q]	subunit beta	NA	NA	6.26303	2.58311e-07
N160 over N10	11QNX	Transcription [K]	TetR family Transcriptional regulator	NA	NA	3.22871	1.13911e-06
N160 over N10	11QNX	Transcription [K]	TetR family Transcriptional regulator	NA	NA	6.8544	3.64176e-07
N160 over N10	11QUV	Signal transduction mechanisms [T]	His Kinase A (phospho-acceptor) domain	NA	NA	-6.09954	4.91214e-07
N160 over N10	11R2M	Posttranslational modification, protein turnover, chaperones [O]	Calsequestrin is a high-capacity, moderate affinity, calcium-binding protein and thus acts as an internal calcium store in muscle. The release of calcium bound to calsequestrin through a calcium release channel triggers muscle contraction (By similarity)	NA	NA	6.60347	1.05865e-06
N160 over N10	11R3W	Defense mechanisms [V]	ABC transporter	NA	NA	6.47492	5.50498e-07
N160 over N10	11R3W	Defense mechanisms [V]	transporter	NA	NA	4.79701	8.4692e-07
N160 over N10	11R8U	Replication, recombination and repair [L]	Transposase IS200-like protein	NA	NA	7.62958	6.05548e-07
N160 over N10	11RDS	Inorganic ion transport and metabolism [P]	mercury transport protein MerC	NA	NA	8.18503	8.93501e-07
N160 over N10	11RGV	Cell wall/membrane/envelope biogenesis [M]	Polysaccharide biosynthesis protein	NA	NA	-3.98959	6.14017e-07
N160 over N10	11RJ4	Cell wall/membrane/envelope biogenesis [M]	Polymorphic outer membrane protein	NA	NA	5.58251	2.18505e-06
N160 over N10	11RJC	Replication, recombination and repair [L]	Rhodopirellula transposase family protein	NA	NA	5.13947	7.41055e-07
N160 over N10	11RJC	Replication, recombination and repair [L]	Transposase	NA	NA	6.63389	6.22486e-07
N160 over N10	11RQK	Cell wall/membrane/envelope biogenesis [M]	Protein of unknown function (DUF3374)	NA	NA	4.48087	1.27885e-06
N160 over N10	11RQK	Cell wall/membrane/envelope biogenesis [M]	Protein of unknown function (DUF3374)	NA	NA	6.72744	1.27038e-06
N160 over N10	11RQU	Replication, recombination and repair [L]	Transposase	NA	NA	6.22541	8.76562e-07
N160 over N10	11RR8	Carbohydrate transport and metabolism [G]	BNR repeat-containing glycosyl hydrolase	NA	NA	4.4639	5.03917e-07
N160 over N10	11RR8	Carbohydrate transport and metabolism [G]	BNR repeat-containing glycosyl hydrolase	NA	NA	4.75496	8.13043e-07
N160 over N10	11RRD	Secondary metabolites biosynthesis, transport and catabolism [Q]	hydrolase	NA	NA	8.3196	1.15181e-06
N160 over N10	11RS9	Secondary metabolites biosynthesis, transport and catabolism [Q]	Gentisate 1,2-dioxygenase	NA	NA	7.19443	4.53102e-07
N160 over N10	11RS9	Secondary metabolites biosynthesis, transport and catabolism [Q]	Cupin domain	NA	NA	4.90781	6.22486e-07
N160 over N10	11RYP	Cell wall/membrane/envelope biogenesis [M]	glycosyl transferase group 1	NA	NA	7.21724	1.74466e-06
N160 over N10	11RYX	Energy production and conversion [C]	Cytochrome	NA	NA	5.86364	6.09782e-07
N160 over N10	11RZY	Signal transduction mechanisms [T]	anti-sigma regulatory factor (serine threonine protein kinase)	NA	NA	4.70034	7.24117e-07
N160 over N10	11S7M	Intracellular trafficking, secretion, and vesicular transport [U]	Prokaryotic N-terminal methylation motif	NA	NA	4.71875	7.4529e-07
N160 over N10	11S8X	Transcription [K]	DNA polymerase beta domain protein region	NA	NA	4.76903	8.13043e-07
N160 over N10	11S8X	Transcription [K]	Nucleotidyltransferase domain	NA	NA	8.74259	1.30849e-06
N160 over N10	11SAA	Energy production and conversion [C]	cytochrome c	NA	NA	5.41555	5.03917e-07
N160 over N10	11SD1	Cell wall/membrane/envelope biogenesis [M]	glycosyl transferase group 1	NA	NA	5.78382	1.30849e-06
N160 over N10	11SDV	Cell wall/membrane/envelope biogenesis [M]	Outer membrane protein B	NA	NA	5.96161	1.47364e-06
N160 over N10	11SDV	Cell wall/membrane/envelope biogenesis [M]	Outer membrane protein B	NA	NA	7.27718	5.08152e-07
N160 over N10	11SDV	Cell wall/membrane/envelope biogenesis [M]	Outer membrane protein B	NA	NA	5.71519	1.96062e-06
N160 over N10	11SEX	Signal transduction mechanisms [T]	transduction Histidine kinase	NA	NA	5.1334	3.29875e-06
N160 over N10	11SFK	Secondary metabolites biosynthesis, transport and catabolism [Q]	carboxymuconolactone decarboxylase	NA	NA	4.25458	7.62228e-07
N160 over N10	11SFK	Secondary metabolites biosynthesis, transport and catabolism [Q]	carboxymuconolactone decarboxylase	NA	NA	7.43128	5.46263e-07
N160 over N10	11SFK	Secondary metabolites biosynthesis, transport and catabolism [Q]	carboxymuconolactone decarboxylase	NA	NA	5.86286	6.47894e-07
N160 over N10	11SFK	Secondary metabolites biosynthesis, transport and catabolism [Q]	carboxymuconolactone decarboxylase	NA	NA	4.96085	5.12387e-07
N160 over N10	11SGK	Transcription [K]	TPR	NA	NA	6.67151	3.1336e-07
N160 over N10	11SQK	Replication, recombination and repair [L]	Transposase	NA	NA	6.39526	2.75249e-07
N160 over N10	11STE	Inorganic ion transport and metabolism [P]	TonB-dependent receptor Plug	NA	NA	6.3738	2.0072e-06
N160 over N10	11STE	Inorganic ion transport and metabolism [P]	TonB-dependent receptor Plug	NA	NA	8.40632	1.01207e-06
N160 over N10	11SX7	Energy production and conversion [C]	NADH-ubiquinone plastoquinone oxidoreductase chain 6	NA	NA	3.94717	1.07135e-06
N160 over N10	11SX9	Cell wall/membrane/envelope biogenesis [M]	Polysaccharide biosynthesis/export protein	NA	NA	-21.7006	3.09126e-07
N160 over N10	11T5W	Carbohydrate transport and metabolism [G]	Major facilitator superfamily	NA	NA	4.34356	9.23143e-07
N160 over N10	11T61	Signal transduction mechanisms [T]	ANTAR domain	NA	NA	4.9367	5.67436e-07
N160 over N10	11T70	Lipid transport and metabolism [I]	Fatty acid desaturase	NA	NA	-4.39108	6.22486e-07
N160 over N10	11TB7	Secondary metabolites biosynthesis, transport and catabolism [Q]	Phytanoyl-CoA dioxygenase (PhyH)	NA	NA	6.4167	1.3339e-06
N160 over N10	11TBW	Intracellular trafficking, secretion, and vesicular transport [U]	General secretion pathway	NA	NA	6.3158	2.69744e-06
N160 over N10	11TBW	Intracellular trafficking, secretion, and vesicular transport [U]	General secretion pathway	NA	NA	4.34513	7.70697e-07
N160 over N10	11TDY	Transcription [K]	Domain of unknown function (DUF1835)	NA	NA	-3.64529	8.59624e-07
N160 over N10	11TH7	Defense mechanisms [V]	HNHc	NA	NA	4.23496	1.19416e-06
N160 over N10	11TIM	Energy production and conversion [C]	PBS lyase HEAT domain protein repeat-containing protein	NA	NA	5.29742	2.58734e-06
N160 over N10	11TJT	Amino acid transport and metabolism [E]	Metalloprotease, specifically cleaves on the N-terminal side of aspartyl, glutamyl and cysteic acid residues (By similarity)	NA	NA	5.93327	1.22803e-06
N160 over N10	11TPI	Transcription [K]	TetR family transcriptional regulator	NA	NA	6.64362	3.2183e-07
N160 over N10	11TQH	Transcription [K]	Transcriptional regulator	NA	NA	5.48247	4.65806e-07
N160 over N10	11TR3	Transcription [K]	Pfam:Pencillinase_R	NA	NA	-3.97043	4.53102e-07
N160 over N10	11TR4	Energy production and conversion [C]	etc complex i subunit conserved region	NA	NA	6.70359	6.09782e-07
N160 over N10	11TU8	Nucleotide transport and metabolism [F]	OHCU decarboxylase	NA	NA	4.28646	6.60598e-07
N160 over N10	11TYF	Transcription [K]	CopG family transcriptional regulator	NA	NA	7.74793	6.60598e-07
N160 over N10	11TZS	Replication, recombination and repair [L]	Involved in DNA repair and RecF pathway recombination (By similarity)	NA	NA	-4.15967	6.60598e-07
N160 over N10	11U25	Signal transduction mechanisms [T]	response regulator receiver protein	NA	NA	4.64161	6.18252e-07
N160 over N10	11U25	Signal transduction mechanisms [T]	Response regulator receiver Protein	NA	NA	6.7117	3.43003e-07
N160 over N10	11U25	Signal transduction mechanisms [T]	response regulator receiver protein	NA	NA	6.63923	3.17595e-07
N160 over N10	11U2B	Inorganic ion transport and metabolism [P]	biopolymer transport protein ExbD TolR	NA	NA	5.80305	6.47894e-07
N160 over N10	11U2E	Defense mechanisms [V]	hnh endonuclease	NA	NA	6.68128	3.2183e-07
N160 over N10	11U2E	Defense mechanisms [V]	HNH endonuclease	NA	NA	6.58377	3.38768e-07
N160 over N10	11UAU	Inorganic ion transport and metabolism [P]	Tripartite ATP-independent periplasmic transporters, DctQ component	NA	NA	6.63248	3.30299e-07
N160 over N10	11UCW	Signal transduction mechanisms [T]	response regulator receiver protein	NA	NA	6.36142	9.82427e-07
N160 over N10	11UCW	Signal transduction mechanisms [T]	response regulator receiver protein	NA	NA	6.52351	2.79484e-07
N160 over N10	11UCW	Signal transduction mechanisms [T]	response regulator receiver protein	NA	NA	7.1304	4.40398e-07
N160 over N10	11UCW	Signal transduction mechanisms [T]	response regulator receiver protein	NA	NA	5.97722	7.32586e-07
N160 over N10	11UD6	Cell wall/membrane/envelope biogenesis [M]	cell wall hydrolase autolysin	NA	NA	5.17476	8.04574e-07
N160 over N10	11UDE	Transcription [K]	RNA polymerase, sigma-24 subunit, ECF subfamily	NA	NA	-4.57665	4.61571e-07
N160 over N10	11UI8	Inorganic ion transport and metabolism [P]	Efflux transporter RND family MFP subunit	NA	NA	4.75361	6.98709e-07
N160 over N10	11UK1	Signal transduction mechanisms [T]	ANTAR domain-containing protein	NA	NA	5.96471	3.93818e-07
N160 over N10	11UT8	Transcription [K]	transcriptional regulator	NA	NA	6.7795	3.47237e-07
N160 over N10	11UTM	Transcription [K]	arsR family transcriptional regulator	NA	NA	5.36103	9.82427e-07
N160 over N10	11UUE	Replication, recombination and repair [L]	Transposase	NA	NA	5.63664	5.92844e-07
N160 over N10	11V2U	Transcription [K]	Transcriptional regulator	NA	NA	5.27406	6.43659e-07
N160 over N10	11V2U	Transcription [K]	Transcriptional regulator	NA	NA	5.65921	5.2509e-07
N160 over N10	11V2U	Transcription [K]	Transcriptional regulator	NA	NA	7.63178	5.97079e-07
N160 over N10	11V2U	Transcription [K]	MarR family transcriptional regulator	NA	NA	6.69085	3.34533e-07
N160 over N10	11V2U	Transcription [K]	transcriptional regulator	NA	NA	4.75036	7.49524e-07
N160 over N10	11V4X	Posttranslational modification, protein turnover, chaperones [O]	OsmC family	NA	NA	6.20472	2.45607e-07
N160 over N10	11V51	Replication, recombination and repair [L]	RecT family	NA	NA	5.12621	8.4692e-07
N160 over N10	11VPP	Transcription [K]	RNA polymerase sigma factor	NA	NA	7.88333	7.28351e-07
N160 over N10	11VPP	Transcription [K]	RNA polymerase sigma factor	NA	NA	3.23915	1.55833e-06
N160 over N10	11VRK	Posttranslational modification, protein turnover, chaperones [O]	propeptide PepSY amd peptidase M4	NA	NA	-6.46068	2.79484e-07
N160 over N10	11VSA	Transcription [K]	Transcriptional regulator, BadM Rrf2 family	NA	NA	5.51678	5.2509e-07
N160 over N10	11VVV	Signal transduction mechanisms [T]	Histidine kinase-, DNA gyrase B-, and HSP90-like ATPase	NA	NA	4.13724	6.52128e-07
N160 over N10	11VW1	Transcription [K]	Transcriptional regulator	NA	NA	6.64492	3.09126e-07
N160 over N10	11VW1	Transcription [K]	XRE family Transcriptional regulator	NA	NA	5.6424	7.79166e-07
N160 over N10	11W0N	Intracellular trafficking, secretion, and vesicular transport [U]	integral membrane protein	NA	NA	4.95013	7.4529e-07
N160 over N10	11W3P	Transcription [K]	CopY family transcriptional	NA	NA	5.21266	1.25344e-06
N160 over N10	11W3P	Transcription [K]	CopY family transcriptional	NA	NA	7.31334	5.08152e-07
N160 over N10	11W95	Posttranslational modification, protein turnover, chaperones [O]	Hydrogenase maturation	NA	NA	6.56402	3.09126e-07
N160 over N10	11W95	Posttranslational modification, protein turnover, chaperones [O]	Hydrogenase maturation	NA	NA	7.01257	4.40398e-07
N160 over N10	11WAS	Secondary metabolites biosynthesis, transport and catabolism [Q]	methyltransferase type	NA	NA	4.21648	8.63858e-07
N160 over N10	11WDK	Transcription [K]	Transcriptional regulator	NA	NA	5.03756	1.18992e-06
N160 over N10	11WDS	Transcription [K]	Helix-turn-helix	NA	NA	6.21613	4.74275e-07
N160 over N10	11WN9	Cell wall/membrane/envelope biogenesis [M]	Cell surface receptor IPT TIG domain-containing protein	NA	NA	6.74217	3.67563e-06
N160 over N10	11WPY	Transcription [K]	Transcriptional regulator, MarR family	NA	NA	8.6912	1.28308e-06
N160 over N10	11WRN	Replication, recombination and repair [L]	Pfam:Transposase_8	NA	NA	4.50022	6.60598e-07
N160 over N10	11WRU	Lipid transport and metabolism [I]	fatty acid desaturase	NA	NA	8.53677	1.13064e-06
N160 over N10	11WUV	Signal transduction mechanisms [T]	response regulator	NA	NA	7.40743	5.16621e-07
N160 over N10	11WYS	Signal transduction mechanisms [T]	cyclic nucleotide-binding	NA	NA	-6.62977	1.82088e-07
N160 over N10	11X1G	Replication, recombination and repair [L]	Inherit from proNOG: methyltransferase, type 11	NA	NA	6.12772	7.11413e-07
N160 over N10	11X25	Signal transduction mechanisms [T]	Pfam:PGAM	NA	NA	8.26809	9.31612e-07
N160 over N10	11X46	Replication, recombination and repair [L]	Transposase	NA	NA	6.3478	8.80797e-07
N160 over N10	11X5M	Signal transduction mechanisms [T]	cyclic nucleotide-binding	NA	NA	5.24907	4.61571e-07
N160 over N10	11X7X	Cell wall/membrane/envelope biogenesis [M]	Glycosyl transferases group 1	NA	NA	7.44275	5.71671e-07
N160 over N10	11X8R	Defense mechanisms [V]	HNH nuclease	NA	NA	7.10241	4.2346e-07
N160 over N10	11XBJ	Energy production and conversion [C]	Specific class of high-redox-potential 4Fe-4S ferredoxins. Functions in anaerobic electron transport in most purple and in some other photosynthetic bacteria and in at least one genus (Paracoccus) of halophilic, denitrifying bacteria (By similarity)	NA	NA	5.96313	4.14991e-07
N160 over N10	11XDE	Transcription [K]	Bacterial regulatory proteins, tetR family	NA	NA	6.42104	2.83718e-07
N160 over N10	11XEU	Transcription [K]	Transcriptional regulator	NA	NA	8.11643	8.42685e-07
N160 over N10	11XHB	Defense mechanisms [V]	HNH endonuclease	NA	NA	7.3475	5.12387e-07
N160 over N10	11XSI	Cell wall/membrane/envelope biogenesis [M]	outer membrane chaperone skp (omph)	NA	NA	4.5577	7.32586e-07
N160 over N10	11Y4H	Transcription [K]	IclR helix-turn-helix domain	NA	NA	3.92785	7.19882e-07
N160 over N10	11YC2	Replication, recombination and repair [L]	Tkp5 protein	NA	NA	-21.6424	7.53759e-07
N160 over N10	11YCR	Posttranslational modification, protein turnover, chaperones [O]	Tetratricopeptide TPR_2 repeat protein	NA	NA	-7.15645	8.63858e-07
N160 over N10	11YDS	Posttranslational modification, protein turnover, chaperones [O]	Inherit from NOG: Trypsin	NA	NA	-6.21006	4.86979e-07
N160 over N10	11YG1	Defense mechanisms [V]	HNH endonuclease	NA	NA	6.27427	2.54076e-07
N160 over N10	11YNH	Carbohydrate transport and metabolism [G]	Glycoside hydrolase family 13 domain protein	NA	NA	5.28635	1.26615e-06
N160 over N10	11YXG	Posttranslational modification, protein turnover, chaperones [O]	Glutathione	NA	NA	6.84214	1.34237e-06
N160 over N10	11Z3T	Signal transduction mechanisms [T]	response regulator	NA	NA	6.49696	2.75249e-07
N160 over N10	11Z59	Secondary metabolites biosynthesis, transport and catabolism [Q]	thioesterase Superfamily protein	NA	NA	4.43742	6.22486e-07
N160 over N10	11Z59	Secondary metabolites biosynthesis, transport and catabolism [Q]	thioesterase Superfamily protein	NA	NA	6.27907	2.37138e-07
N160 over N10	11Z9P	Signal transduction mechanisms [T]	anti-sigma factor	NA	NA	6.48104	2.87953e-07
N160 over N10	11Z9Y	Signal transduction mechanisms [T]	histidine Kinase	NA	NA	4.18379	1.3339e-06
N160 over N10	11Z9Y	Signal transduction mechanisms [T]	histidine Kinase	NA	NA	4.03323	1.74466e-06
N160 over N10	11ZED	Cell wall/membrane/envelope biogenesis [M]	Inherit from NOG: Methyltransferase	NA	NA	5.64452	2.15541e-06
N160 over N10	11ZED	Cell wall/membrane/envelope biogenesis [M]	Inherit from NOG: Methyltransferase	NA	NA	7.87142	7.4529e-07
N160 over N10	11ZGS	Transcription [K]	XRE family Transcriptional regulator	NA	NA	7.18772	4.61571e-07
N160 over N10	11ZGS	Transcription [K]	XRE family Transcriptional regulator	NA	NA	7.70958	6.18252e-07
N160 over N10	11ZHH	Lipid transport and metabolism [I]	3-oxoacyl-(Acyl-carrier-protein (ACP)) synthase III C terminal domain protein	NA	NA	4.67672	6.69067e-07
N160 over N10	11ZQG	Cell wall/membrane/envelope biogenesis [M]	Cna protein B-type domain	NA	NA	-6.17762	9.14674e-07
N160 over N10	11ZSR	Inorganic ion transport and metabolism [P]	High-affinity nickel-transporter	NA	NA	4.0923	5.58967e-07
N160 over N10	11ZWK	Secondary metabolites biosynthesis, transport and catabolism [Q]	Isochorismatase, hydrolase	NA	NA	6.44963	3.1336e-07
N160 over N10	11ZWK	Secondary metabolites biosynthesis, transport and catabolism [Q]	Isochorismatase, hydrolase	NA	NA	7.7259	6.81771e-07
N160 over N10	1206Y	Replication, recombination and repair [L]	Inherit from KOG: transposon protein	NA	NA	-6.98654	2.58311e-07
N160 over N10	12080	Transcription [K]	Bacterial regulatory proteins, tetR family	NA	NA	5.8534	1.38048e-06
N160 over N10	1208M	Transcription [K]	Transcriptional regulator	NA	NA	5.05921	1.54563e-06
N160 over N10	120DR	Replication, recombination and repair [L]	transposase, IS3 IS911 family protein	NA	NA	6.10224	1.03324e-06
N160 over N10	120DW	Replication, recombination and repair [L]	IS630 family transposase	NA	NA	6.38222	2.58311e-07
N160 over N10	120ES	Cell wall/membrane/envelope biogenesis [M]	O-antigen polymerase	NA	NA	3.85565	2.21046e-06
N160 over N10	120GU	Cell wall/membrane/envelope biogenesis [M]	glycosyl transferase group 1	NA	NA	4.4702	9.18908e-07
N160 over N10	120GU	Cell wall/membrane/envelope biogenesis [M]	glycosyl transferase group 1	NA	NA	4.81991	1.43976e-06
N160 over N10	120NE	Cell wall/membrane/envelope biogenesis [M]	Glycosyl transferase (Group 1	NA	NA	4.93015	2.82448e-06
N160 over N10	121C7	Energy production and conversion [C]	succinate dehydrogenase	NA	NA	4.70723	4.61571e-07
N160 over N10	121HV	Inorganic ion transport and metabolism [P]	Ferric reductase domain protein protein transmembrane component domain protein	NA	NA	7.48285	5.67436e-07
N160 over N10	121HV	Inorganic ion transport and metabolism [P]	Ferric reductase domain protein protein transmembrane component domain protein	NA	NA	4.19994	8.51155e-07
N160 over N10	121HV	Inorganic ion transport and metabolism [P]	Ferric reductase domain protein protein transmembrane component domain protein	NA	NA	5.92607	3.85349e-07
N160 over N10	121HZ	Transcription [K]	AraC family transcriptional regulator	NA	NA	7.13538	1.63879e-06
N160 over N10	121JU	Inorganic ion transport and metabolism [P]	biopolymer transport protein ExbD TolR	NA	NA	4.4186	7.32586e-07
N160 over N10	121KI	Transcription [K]	MarR family transcriptional regulator	NA	NA	6.44079	2.92187e-07
N160 over N10	121VC	Energy production and conversion [C]	4Fe-4S ferredoxin iron-sulfur binding domain protein	NA	NA	3.99339	8.00339e-07
N160 over N10	121WX	Transcription [K]	Cadmium efflux system accessory protein	NA	NA	5.95905	3.72645e-07
N160 over N10	121WX	Transcription [K]	Cadmium efflux system accessory protein	NA	NA	6.40918	5.20856e-07
N160 over N10	121Y9	Transcription [K]	Inherit from proNOG: transcriptional regulator Fis family	NA	NA	8.02013	8.34216e-07
N160 over N10	121Z4	Posttranslational modification, protein turnover, chaperones [O]	in eicosanoid and glutathione metabolism (MAPEG)	NA	NA	5.46057	7.83401e-07
N160 over N10	121ZH	Inorganic ion transport and metabolism [P]	mercuric transport protein periplasmic	NA	NA	6.29705	8.17278e-07
N160 over N10	121ZH	Inorganic ion transport and metabolism [P]	transport protein periplasmic	NA	NA	7.08066	4.27695e-07
N160 over N10	121ZH	Inorganic ion transport and metabolism [P]	mercuric transport protein periplasmic	NA	NA	6.18322	2.32903e-07
N160 over N10	1223M	Intracellular trafficking, secretion, and vesicular transport [U]	Pilus assembly protein	NA	NA	5.62388	5.2509e-07
N160 over N10	1223M	Intracellular trafficking, secretion, and vesicular transport [U]	Pilus assembly protein	NA	NA	6.80962	3.43003e-07
N160 over N10	1227T	Intracellular trafficking, secretion, and vesicular transport [U]	pathway protein C	NA	NA	3.82324	7.07178e-07
N160 over N10	1227T	Intracellular trafficking, secretion, and vesicular transport [U]	pathway protein C	NA	NA	6.38385	1.47364e-06
N160 over N10	122A9	Defense mechanisms [V]	HNH endonuclease	NA	NA	6.25553	9.06204e-07
N160 over N10	122BH	Cell wall/membrane/envelope biogenesis [M]	cell wall surface anchor family protein	NA	NA	-21.6545	3.09126e-07
N160 over N10	122CF	Posttranslational modification, protein turnover, chaperones [O]	Glycoprotease family	NA	NA	-2.95131	9.61254e-07
N160 over N10	122H8	Posttranslational modification, protein turnover, chaperones [O]	oxidase) subunit IV	NA	NA	7.5146	5.63202e-07
N160 over N10	122IV	Nucleotide transport and metabolism [F]	Adenylate cyclase	NA	NA	4.18102	7.74932e-07
N160 over N10	122JD	Signal transduction mechanisms [T]	Response regulator receiver	NA	NA	7.35923	1.02054e-06
N160 over N10	122JD	Signal transduction mechanisms [T]	Response regulator receiver	NA	NA	5.74377	9.5702e-07
N160 over N10	122JK	Transcription [K]	Transcription termination factor nusG	NA	NA	6.54698	3.09126e-07
N160 over N10	122KT	Transcription [K]	Transcriptional regulator	NA	NA	6.55619	2.87953e-07
N160 over N10	122KT	Transcription [K]	Transcriptional regulator	NA	NA	8.19788	9.18908e-07
N160 over N10	122MB	Transcription [K]	transcriptional regulator (AraC family)	NA	NA	-6.57197	2.32903e-07
N160 over N10	122MK	Defense mechanisms [V]	Inherit from bactNOG: restriction endonuclease	NA	NA	7.98225	1.50752e-06
N160 over N10	122MK	Defense mechanisms [V]	HNHc	NA	NA	6.69289	1.08406e-06
N160 over N10	122WU	Replication, recombination and repair [L]	transposase, IS3 IS911 family protein	NA	NA	7.4781	5.37794e-07
N160 over N10	122YE	Intracellular trafficking, secretion, and vesicular transport [U]	Fimbrial assembly family protein	NA	NA	5.70291	1.07559e-06
N160 over N10	1234U	Inorganic ion transport and metabolism [P]	ABC transporter substrate-binding protein	NA	NA	5.94187	3.64176e-07
N160 over N10	1234U	Inorganic ion transport and metabolism [P]	ABC transporter substrate-binding protein	NA	NA	8.28161	9.18908e-07
N160 over N10	12363	Cell wall/membrane/envelope biogenesis [M]	outer membrane lipoprotein	NA	NA	7.13815	1.64302e-06
N160 over N10	123FW	Translation, ribosomal structure and biogenesis [J]	50S ribosomal protein L30	NA	NA	6.59998	3.30299e-07
N160 over N10	123GX	Transcription [K]	Transcriptional regulator	NA	NA	6.59958	3.00657e-07
N160 over N10	123HS	Transcription [K]	HTH_XRE	NA	NA	6.10696	7.3682e-07
N160 over N10	123HZ	Energy production and conversion [C]	cytochrome C, class I	NA	NA	4.87007	3.42579e-06
N160 over N10	123JA	Transcription [K]	Addiction module antidote	NA	NA	6.58426	5.92844e-07
N160 over N10	123JA	Transcription [K]	Addiction Module Antidote	NA	NA	7.5719	5.88609e-07
N160 over N10	123K1	Posttranslational modification, protein turnover, chaperones [O]	Glutaredoxin-like domain (DUF836)	NA	NA	6.54007	2.96422e-07
N160 over N10	123TT	Energy production and conversion [C]	Protein of unknown function, DUF1537	NA	NA	6.14133	8.38451e-07
N160 over N10	123UY	Secondary metabolites biosynthesis, transport and catabolism [Q]	FecR protein	NA	NA	4.75463	9.95131e-07
N160 over N10	12447	Transcription [K]	RNA polymerase sigma-24 subunit ECF subfamily	NA	NA	6.50011	2.75249e-07
N160 over N10	1249V	Replication, recombination and repair [L]	Inherit from COG: IS1 Transposase	NA	NA	-7.34436	2.6678e-07
N160 over N10	124AU	Replication, recombination and repair [L]	homing endonuclease LAGLIDADG HNH	NA	NA	5.00185	6.69067e-07
N160 over N10	124NJ	Cell wall/membrane/envelope biogenesis [M]	Polypeptide-transport-associated domain protein FtsQ-type	NA	NA	6.74949	1.13064e-06
N160 over N10	124QD	Signal transduction mechanisms [T]	Transcriptional regulator, Crp Fnr family	NA	NA	6.9563	8.08809e-07
N160 over N10	124TT	Transcription [K]	TetR family Transcriptional regulator	NA	NA	6.80868	3.59941e-07
N160 over N10	124XR	Intracellular trafficking, secretion, and vesicular transport [U]	Prokaryotic N-terminal methylation motif	NA	NA	6.43421	2.6678e-07
N160 over N10	12541	Chromatin structure and dynamics [B]	H1 histone family, member 0	NA	NA	4.78109	4.53102e-07
N160 over N10	1254J	Signal transduction mechanisms [T]	response regulator (Receiver	NA	NA	6.40458	2.75249e-07
N160 over N10	1255Y	Cell wall/membrane/envelope biogenesis [M]	O-Antigen Polymerase	NA	NA	3.795	6.94474e-07
N160 over N10	1257H	Signal transduction mechanisms [T]	Transcriptional regulator, Crp Fnr family	NA	NA	4.0902	6.22486e-07
N160 over N10	125CY	Transcription [K]	Transcriptional regulator	NA	NA	6.34464	4.70041e-07
N160 over N10	125CY	Transcription [K]	Inherit from bactNOG: Transcriptional regulator	NA	NA	5.37641	6.81771e-07
N160 over N10	125EF	Transcription [K]	Merr family transcriptional regulator	NA	NA	6.51265	2.96422e-07
N160 over N10	125G2	Amino acid transport and metabolism [E]	Acetyltransferase (GNAT) family	NA	NA	6.95152	4.02287e-07
N160 over N10	125IV	Replication, recombination and repair [L]	Inherit from proNOG: Terminase Small Subunit	NA	NA	6.95488	3.81114e-07
N160 over N10	125IV	Replication, recombination and repair [L]	Inherit from proNOG: Terminase Small Subunit	NA	NA	6.22052	2.24434e-07
N160 over N10	125QU	Replication, recombination and repair [L]	Transposase	NA	NA	-4.01774	6.3519e-07
N160 over N10	125UA	Transcription [K]	MarR family transcriptional regulator	NA	NA	5.50717	9.44316e-07
N160 over N10	125UA	Transcription [K]	MarR family transcriptional regulator	NA	NA	6.80505	3.55706e-07
N160 over N10	125Z0	Replication, recombination and repair [L]	Involved in DNA repair and RecF pathway recombination (By similarity)	NA	NA	3.9026	9.69724e-07
N160 over N10	1265Q	Cell wall/membrane/envelope biogenesis [M]	Inherit from NOG: Glycosyl transferase, family 2	NA	NA	-5.12629	7.32586e-07
N160 over N10	1269U	Carbohydrate transport and metabolism [G]	Pfam:DUF894	NA	NA	4.17254	1.2365e-06
N160 over N10	1269X	Signal transduction mechanisms [T]	cyclic nucleotide-binding domain	NA	NA	5.65184	9.14674e-07
N160 over N10	126BD	Intracellular trafficking, secretion, and vesicular transport [U]	Type II secretion system protein K	NA	NA	-5.93567	3.76879e-07
N160 over N10	126N0	Intracellular trafficking, secretion, and vesicular transport [U]	Inherit from NOG: type II secretion system ATPase PulM	NA	NA	4.19889	1.28308e-06
N160 over N10	126N4	Cell wall/membrane/envelope biogenesis [M]	dolichyl-phosphate-mannose-protein mannosyltransferase	NA	NA	-4.40759	6.01313e-07
N160 over N10	126N4	Cell wall/membrane/envelope biogenesis [M]	Inherit from bactNOG: dolichyl-phosphate-mannose-protein mannosyltransferase	NA	NA	-3.48826	1.22803e-06
N160 over N10	126S5	Carbohydrate transport and metabolism [G]	PTS system mannose fructose sorbose family	NA	NA	4.42793	5.16621e-07
N160 over N10	126S5	Carbohydrate transport and metabolism [G]	PTS system mannose fructose sorbose family	NA	NA	5.2114	4.36164e-07
N160 over N10	1272W	Carbohydrate transport and metabolism [G]	Glycosyl hydrolase family 20, catalytic domain	NA	NA	3.65504	1.101e-06
N160 over N10	1273J	Replication, recombination and repair [L]	transposase OrfB	NA	NA	4.39238	8.17278e-07
N160 over N10	127DI	Cell wall/membrane/envelope biogenesis [M]	polymorphic outer membrane protein	NA	NA	-3.9588	6.3519e-07
N160 over N10	127FC	Energy production and conversion [C]	Rieske (2Fe-2S) iron-sulfur domain containing protein	NA	NA	6.29489	2.45607e-07
N160 over N10	127FC	Energy production and conversion [C]	Rieske (2Fe-2S) iron-sulfur domain containing protein	NA	NA	7.36323	5.12387e-07
N160 over N10	127HD	Intracellular trafficking, secretion, and vesicular transport [U]	biopolymer transport protein ExbD TolR	NA	NA	7.15287	4.57337e-07
N160 over N10	127X9	Intracellular trafficking, secretion, and vesicular transport [U]	general secretion pathway protein M	NA	NA	7.04092	1.52869e-06
N160 over N10	1281H	Energy production and conversion [C]	nitrate reductase molybdenum cofactor assembly chaperone	NA	NA	7.25609	4.7851e-07
N160 over N10	1282G	Energy production and conversion [C]	cytochrome c	NA	NA	4.56687	5.3356e-07
N160 over N10	128EE	Transcription [K]	cold shock protein ScoF	NA	NA	6.90888	3.72645e-07
N160 over N10	128EK	Lipid transport and metabolism [I]	fatty acid desaturase	NA	NA	5.42422	1.39318e-06
N160 over N10	128H8	Replication, recombination and repair [L]	Nucleotidyltransferase domain	NA	NA	6.89407	3.64176e-07
N160 over N10	128H8	Replication, recombination and repair [L]	Nucleotidyltransferase domain	NA	NA	3.74622	7.57993e-07
N160 over N10	128I7	Intracellular trafficking, secretion, and vesicular transport [U]	biopolymer transport protein ExbD TolR	NA	NA	-3.75555	5.46263e-07
N160 over N10	128NR	Energy production and conversion [C]	Cytochrome	NA	NA	6.05481	4.06522e-07
N160 over N10	128NR	Energy production and conversion [C]	Cytochrome	NA	NA	6.40674	2.49841e-07
N160 over N10	128NW	Transcription [K]	Sigma-70, region 4	NA	NA	6.49665	2.71014e-07
N160 over N10	1291H	Transcription [K]	RNA polymerase, sigma-24 subunit, ECF subfamily	NA	NA	6.44945	2.75249e-07
N160 over N10	12922	Transcription [K]	MarR family transcriptional regulator	NA	NA	6.97949	3.85349e-07
N160 over N10	12930	Secondary metabolites biosynthesis, transport and catabolism [Q]	3-Oxoacyl-[acyl-carrier-protein (ACP)] synthase III	NA	NA	-5.26344	4.53102e-07
N160 over N10	12931	Lipid transport and metabolism [I]	fatty acid desaturase	NA	NA	-8.0378	4.70041e-07
N160 over N10	1297V	Replication, recombination and repair [L]	DNA binding domain-containing protein	NA	NA	5.43975	5.16621e-07
N160 over N10	1297V	Replication, recombination and repair [L]	DNA binding domain-containing protein	NA	NA	3.53701	1.20686e-06
N160 over N10	1297V	Replication, recombination and repair [L]	DNA binding domain protein, excisionase family	NA	NA	6.49329	3.04891e-07
N160 over N10	129FN	Cell wall/membrane/envelope biogenesis [M]	Peptidase S1 and S6 chymotrypsin	NA	NA	5.63535	6.01313e-07
N160 over N10	129GH	Cell wall/membrane/envelope biogenesis [M]	17 kDa surface antigen	NA	NA	8.1253	8.59624e-07
N160 over N10	129T4	Replication, recombination and repair [L]	Transposase	NA	NA	3.7783	7.11413e-07
N160 over N10	129T4	Replication, recombination and repair [L]	Transposase	NA	NA	4.56929	9.0197e-07
N160 over N10	129T4	Replication, recombination and repair [L]	Transposase	NA	NA	5.576	2.29939e-06
N160 over N10	129Z5	Cell wall/membrane/envelope biogenesis [M]	Glycosyl transferase family 2	NA	NA	8.60203	1.20686e-06
N160 over N10	129Z5	Cell wall/membrane/envelope biogenesis [M]	Glycosyl transferase family 2	NA	NA	4.73364	6.14017e-07
N160 over N10	12AR4	Cell wall/membrane/envelope biogenesis [M]	Glycine zipper 2TM domain	NA	NA	6.2502	4.86979e-07
N160 over N10	12AX9	Lipid transport and metabolism [I]	CDP-alcohol phosphatidyltransferase	NA	NA	-5.4334	4.74275e-07
N160 over N10	12BI9	Cell wall/membrane/envelope biogenesis [M]	PbH1	NA	NA	5.23498	6.22486e-07
N160 over N10	12BY3	Amino acid transport and metabolism [E]	S-adenosylmethionine decarboxylase proenzyme	NA	NA	7.31481	5.16621e-07
N160 over N10	12BY5	Amino acid transport and metabolism [E]	Nitrogen regulatory protein pii	NA	NA	6.21393	2.28668e-07
N160 over N10	12C0F	Transcription [K]	Nucleoside 2-deoxyribosyltransferase	NA	NA	3.68693	2.23587e-06
N160 over N10	12CCY	Transcription [K]	MarR family Transcriptional regulator	NA	NA	9.04785	1.63032e-06
N160 over N10	12CH1	Inorganic ion transport and metabolism [P]	Outer membrane efflux protein	NA	NA	4.48801	9.5702e-07
N160 over N10	12CH1	Inorganic ion transport and metabolism [P]	Outer membrane efflux protein	NA	NA	4.67559	6.52128e-07
N160 over N10	12CIB	Intracellular trafficking, secretion, and vesicular transport [U]	Inherit from NOG: fimbrial biogenesis protein	NA	NA	7.21815	9.06204e-07
N160 over N10	12CKF	Cell wall/membrane/envelope biogenesis [M]	glycosyl transferase family	NA	NA	7.9339	7.49524e-07
N160 over N10	12CKF	Cell wall/membrane/envelope biogenesis [M]	Glycosyl transferase family 2	NA	NA	6.10279	2.87529e-06
N160 over N10	12CNV	Replication, recombination and repair [L]	transposase	NA	NA	4.82724	3.4512e-06
N160 over N10	12CNV	Replication, recombination and repair [L]	transposase	NA	NA	4.61595	9.0197e-07
N160 over N10	12CNV	Replication, recombination and repair [L]	transposase	NA	NA	3.64996	8.34216e-07
N160 over N10	12CRQ	Carbohydrate transport and metabolism [G]	Major facilitator superfamily MFS_1	NA	NA	5.71821	1.83782e-06
N160 over N10	12D1Z	Transcription [K]	XRE family Transcriptional regulator	NA	NA	5.35137	4.86979e-07
N160 over N10	12D2T	Cell wall/membrane/envelope biogenesis [M]	Glycosyltransferase family 9 (heptosyltransferase)	NA	NA	5.7407	6.22486e-07
N160 over N10	12D31	Signal transduction mechanisms [T]	Universal stress	NA	NA	5.11004	7.32586e-07
N160 over N10	12D31	Signal transduction mechanisms [T]	Universal stress	NA	NA	6.92451	3.6841e-07
N160 over N10	COG0001	Coenzyme transport and metabolism [H]	Aminotransferase	Coenzyme transport and metabolism	Glutamate-1-semialdehyde aminotransferase	4.88782	1.06288e-06
N160 over N10	COG0003	Cell cycle control, cell division, chromosome partitioning [D]	Arsenite-activated ATPase ArsA	NA	NA	8.13237	8.85031e-07
N160 over N10	COG0004	Inorganic ion transport and metabolism [P]	ammonium transporter	Inorganic ion transport and metabolism	Ammonia permease	4.19612	9.5702e-07
N160 over N10	COG0005	Coenzyme transport and metabolism [H]	Catalyzes the reversible phosphorylation of S-methyl-5'- thioadenosine (MTA) to adenine and 5-methylthioribose-1-phosphate. Involved in the breakdown of MTA, a major by-product of polyamine biosynthesis. Responsible for the first step in the methionine salvage pathway after MTA has been generated from S- adenosylmethionine. Has broad substrate specificity with 6- aminopurine nucleosides as prefer…	NA	NA	4.26804	1.09253e-06
N160 over N10	COG0007	Coenzyme transport and metabolism [H]	Uroporphyrin-III C-methyltransferase	Coenzyme transport and metabolism	Uroporphyrinogen-III methylase	4.87323	6.77536e-07
N160 over N10	COG0007	Coenzyme transport and metabolism [H]	uroporphyrin-iii c-methyltransferase	Coenzyme transport and metabolism	Uroporphyrinogen-III methylase	4.82665	6.81771e-07
N160 over N10	COG0007	Coenzyme transport and metabolism [H]	Multifunctional enzyme that catalyzes the SAM-dependent methylation of uroporphyrinogen III at position C-2 and C-7 to form precorrin-2 and then position C-12 or C-18 to form trimethylpyrrocorphin 2. It also catalyzes the conversion of precorrin-2 into siroheme. This reaction consists of the NAD- dependent oxidation of precorrin-2 into sirohydrochlorin and its subsequent ferrochelation into siroh…	Coenzyme transport and metabolism	Uroporphyrinogen-III methylase	6.0373	1.57104e-06
N160 over N10	COG0007	Coenzyme transport and metabolism [H]	Multifunctional enzyme that catalyzes the SAM-dependent methylation of uroporphyrinogen III at position C-2 and C-7 to form precorrin-2 and then position C-12 or C-18 to form trimethylpyrrocorphin 2. It also catalyzes the conversion of precorrin-2 into siroheme. This reaction consists of the NAD- dependent oxidation of precorrin-2 into sirohydrochlorin and its subsequent ferrochelation into siroh…	Coenzyme transport and metabolism	Uroporphyrinogen-III methylase	5.83207	1.39318e-06
N160 over N10	COG0007	Coenzyme transport and metabolism [H]	uroporphyrin-iii c-methyltransferase	Coenzyme transport and metabolism	Uroporphyrinogen-III methylase	4.91475	7.4529e-07
N160 over N10	COG0008	Coenzyme transport and metabolism [H]	glutaminyl-tRNA synthetase	Translation, ribosomal structure and biogenesis	Glutamyl- and glutaminyl-tRNA synthetases	5.10841	2.01144e-06
N160 over N10	COG0009	Translation, ribosomal structure and biogenesis [J]	Sua5 YciO YrdC YwlC family protein	Translation, ribosomal structure and biogenesis	Putative translation factor (SUA5)	7.0643	7.96105e-07
N160 over N10	COG0009	Translation, ribosomal structure and biogenesis [J]	Required for the formation of a threonylcarbamoyl group on adenosine at position 37 (t(6)A37) in tRNAs that read codons beginning with adenine (By similarity)	Translation, ribosomal structure and biogenesis	Putative translation factor (SUA5)	6.19105	1.58374e-06
N160 over N10	COG0009	Translation, ribosomal structure and biogenesis [J]	Sua5 ycio yrdc ywlc family protein	Translation, ribosomal structure and biogenesis	Putative translation factor (SUA5)	4.19991	6.69067e-07
N160 over N10	COG0009	Translation, ribosomal structure and biogenesis [J]	sua5 ycio yrdc	Translation, ribosomal structure and biogenesis	Putative translation factor (SUA5)	5.6114	2.06225e-06
N160 over N10	COG0009	Translation, ribosomal structure and biogenesis [J]	sua5 ycio yrdc	Translation, ribosomal structure and biogenesis	Putative translation factor (SUA5)	6.88653	3.64176e-07
N160 over N10	COG0009	Translation, ribosomal structure and biogenesis [J]	Sua5 ycio yrdc ywlc family protein	Translation, ribosomal structure and biogenesis	Putative translation factor (SUA5)	3.99722	8.13043e-07
N160 over N10	COG0009	Translation, ribosomal structure and biogenesis [J]	sua5 ycio yrdc	Translation, ribosomal structure and biogenesis	Putative translation factor (SUA5)	5.38171	1.04171e-06
N160 over N10	COG0012	Translation, ribosomal structure and biogenesis [J]	GTP-binding protein	Translation, ribosomal structure and biogenesis	Predicted GTPase, probable translation factor	5.42847	1.08406e-06
N160 over N10	COG0012	Translation, ribosomal structure and biogenesis [J]	GTP-dependent nucleic acid-binding protein engD	Translation, ribosomal structure and biogenesis	Predicted GTPase, probable translation factor	4.19483	3.66293e-06
N160 over N10	COG0012	Translation, ribosomal structure and biogenesis [J]	GTP-dependent nucleic acid-binding protein engD	Translation, ribosomal structure and biogenesis	Predicted GTPase, probable translation factor	6.74532	2.45183e-06
N160 over N10	COG0012	Translation, ribosomal structure and biogenesis [J]	GTP-binding protein ychf	Translation, ribosomal structure and biogenesis	Predicted GTPase, probable translation factor	4.15432	1.26191e-06
N160 over N10	COG0012	Translation, ribosomal structure and biogenesis [J]	GTP-binding protein	Translation, ribosomal structure and biogenesis	Predicted GTPase, probable translation factor	7.13814	8.97735e-07
N160 over N10	COG0012	Translation, ribosomal structure and biogenesis [J]	GTP-dependent nucleic acid-binding protein engD	Translation, ribosomal structure and biogenesis	Predicted GTPase, probable translation factor	4.51771	1.1137e-06
N160 over N10	COG0014	Amino acid transport and metabolism [E]	Catalyzes the NADPH dependent reduction of L-gamma- glutamyl 5-phosphate into L-glutamate 5-semialdehyde and phosphate. The product spontaneously undergoes cyclization to form 1-pyrroline-5-carboxylate (By similarity)	Amino acid transport and metabolism	Gamma-glutamyl phosphate reductase	3.24372	1.51175e-06
N160 over N10	COG0014	Amino acid transport and metabolism [E]	Catalyzes the NADPH dependent reduction of L-gamma- glutamyl 5-phosphate into L-glutamate 5-semialdehyde and phosphate. The product spontaneously undergoes cyclization to form 1-pyrroline-5-carboxylate (By similarity)	Amino acid transport and metabolism	Gamma-glutamyl phosphate reductase	7.00573	4.31929e-07
N160 over N10	COG0014	Amino acid transport and metabolism [E]	Catalyzes the NADPH dependent reduction of L-gamma- glutamyl 5-phosphate into L-glutamate 5-semialdehyde and phosphate. The product spontaneously undergoes cyclization to form 1-pyrroline-5-carboxylate (By similarity)	Amino acid transport and metabolism	Gamma-glutamyl phosphate reductase	5.15691	2.62122e-06
N160 over N10	COG0015	Secondary metabolites biosynthesis, transport and catabolism [Q]	3-carboxy-cis,cis-muconate cycloisomerase	Nucleotide transport and metabolism	Adenylosuccinate lyase	4.53213	1.2111e-06
N160 over N10	COG0017	Translation, ribosomal structure and biogenesis [J]	asparaginyl-tRNA synthetase	Translation, ribosomal structure and biogenesis	Aspartyl/asparaginyl-tRNA synthetases	3.09304	2.66356e-06
N160 over N10	COG0017	Translation, ribosomal structure and biogenesis [J]	asparaginyl-tRNA synthetase	Translation, ribosomal structure and biogenesis	Aspartyl/asparaginyl-tRNA synthetases	4.16477	1.47788e-06
N160 over N10	COG0017	Translation, ribosomal structure and biogenesis [J]	asparaginyl-tRNA synthetase	Translation, ribosomal structure and biogenesis	Aspartyl/asparaginyl-tRNA synthetases	3.99076	2.96845e-06
N160 over N10	COG0017	Translation, ribosomal structure and biogenesis [J]	asparaginyl-tRNA synthetase	Translation, ribosomal structure and biogenesis	Aspartyl/asparaginyl-tRNA synthetases	3.46615	9.95131e-07
N160 over N10	COG0017	Translation, ribosomal structure and biogenesis [J]	asparaginyl-tRNA synthetase	Translation, ribosomal structure and biogenesis	Aspartyl/asparaginyl-tRNA synthetases	5.68322	6.14017e-07
N160 over N10	COG0019	Amino acid transport and metabolism [E]	bifunctional aspartate kinase diaminopimelate decarboxylase	Amino acid transport and metabolism	Diaminopimelate decarboxylase	6.12378	8.21512e-07
N160 over N10	COG0019	Amino acid transport and metabolism [E]	bifunctional aspartate kinase diaminopimelate decarboxylase	Amino acid transport and metabolism	Diaminopimelate decarboxylase	6.37118	2.6678e-07
N160 over N10	COG0019	Amino acid transport and metabolism [E]	bifunctional aspartate kinase diaminopimelate decarboxylase	Amino acid transport and metabolism	Diaminopimelate decarboxylase	4.72006	5.63202e-06
N160 over N10	COG0020	Lipid transport and metabolism [I]	Catalyzes the condensation of isopentenyl diphosphate (IPP) with allylic pyrophosphates generating different type of terpenoids (By similarity)	Lipid transport and metabolism	Undecaprenyl pyrophosphate synthase	3.31761	9.78193e-07
N160 over N10	COG0020	Lipid transport and metabolism [I]	Catalyzes the condensation of isopentenyl diphosphate (IPP) with allylic pyrophosphates generating different type of terpenoids (By similarity)	Lipid transport and metabolism	Undecaprenyl pyrophosphate synthase	5.22693	9.95131e-07
N160 over N10	COG0020	Lipid transport and metabolism [I]	Catalyzes the condensation of isopentenyl diphosphate (IPP) with allylic pyrophosphates generating different type of terpenoids (By similarity)	Lipid transport and metabolism	Undecaprenyl pyrophosphate synthase	6.85297	7.41055e-07
N160 over N10	COG0020	Lipid transport and metabolism [I]	Catalyzes the condensation of isopentenyl diphosphate (IPP) with allylic pyrophosphates generating different type of terpenoids (By similarity)	Lipid transport and metabolism	Undecaprenyl pyrophosphate synthase	4.31116	1.11793e-06
N160 over N10	COG0020	Lipid transport and metabolism [I]	Catalyzes the condensation of isopentenyl diphosphate (IPP) with allylic pyrophosphates generating different type of terpenoids (By similarity)	Lipid transport and metabolism	Undecaprenyl pyrophosphate synthase	4.51267	9.40081e-07
N160 over N10	COG0020	Lipid transport and metabolism [I]	Catalyzes the sequential condensation of isopentenyl diphosphate (IPP) with (2E,6E)-farnesyl diphosphate (E,E-FPP) to yield (2Z,6Z,10Z,14Z,18Z,22Z,26Z,30Z,34E,38E)-undecaprenyl diphosphate (di-trans,octa-cis-UPP). UPP is the precursor of glycosyl carrier lipid in the biosynthesis of bacterial cell wall polysaccharide components such as peptidoglycan and lipopolysaccharide (By similarity)	Lipid transport and metabolism	Undecaprenyl pyrophosphate synthase	5.47822	1.76159e-06
N160 over N10	COG0020	Lipid transport and metabolism [I]	Catalyzes the condensation of isopentenyl diphosphate (IPP) with allylic pyrophosphates generating different type of terpenoids (By similarity)	Lipid transport and metabolism	Undecaprenyl pyrophosphate synthase	4.28015	1.54139e-06
N160 over N10	COG0020	Lipid transport and metabolism [I]	Catalyzes the condensation of isopentenyl diphosphate (IPP) with allylic pyrophosphates generating different type of terpenoids (By similarity)	Lipid transport and metabolism	Undecaprenyl pyrophosphate synthase	7.21402	4.48868e-07
N160 over N10	COG0023	Translation, ribosomal structure and biogenesis [J]	Translation initiation factor SUI1	NA	NA	7.29831	4.82744e-07
N160 over N10	COG0025	Inorganic ion transport and metabolism [P]	Na H antiporter	Inorganic ion transport and metabolism	NhaP-type Na+/H+ and K+/H+ antiporters	8.32652	1.0036e-06
N160 over N10	COG0025	Inorganic ion transport and metabolism [P]	H antiporter	Inorganic ion transport and metabolism	NhaP-type Na+/H+ and K+/H+ antiporters	3.67724	7.79166e-07
N160 over N10	COG0027	Nucleotide transport and metabolism [F]	Catalyzes two reactions the first one is the production of beta-formyl glycinamide ribonucleotide (GAR) from formate, ATP and beta GAR	NA	NA	5.05362	1.7743e-06
N160 over N10	COG0028	Energy production and conversion [C]	Pyruvate dehydrogenase	Coenzyme transport and metabolism	Thiamine pyrophosphate-requiring enzymes [acetolactate synthase, pyruvate dehydrogenase (cytochrome), glyoxylate carboligase, phosphonopyruvate decarboxylase]	2.71312	2.70591e-06
N160 over N10	COG0030	Translation, ribosomal structure and biogenesis [J]	Specifically dimethylates two adjacent adenosines (A1518 and A1519) in the loop of a conserved hairpin near the 3'-end of 16S rRNA in the 30S particle. May play a critical role in biogenesis of 30S subunits (By similarity)	Translation, ribosomal structure and biogenesis	Dimethyladenosine transferase (rRNA methylation)	-5.34241	5.20856e-07
N160 over N10	COG0033	Carbohydrate transport and metabolism [G]	Phosphoglucomutase/phosphomannomutase, C-terminal domain	Carbohydrate transport and metabolism	Phosphoglucomutase	5.63211	8.68093e-07
N160 over N10	COG0033	Carbohydrate transport and metabolism [G]	phosphoglucomutase EC 5.4.2.2	Carbohydrate transport and metabolism	Phosphoglucomutase	4.28332	1.89287e-06
N160 over N10	COG0033	Carbohydrate transport and metabolism [G]	phosphoglucomutase, alpha-D-glucose phosphate-specific	Carbohydrate transport and metabolism	Phosphoglucomutase	4.2601	1.09253e-06
N160 over N10	COG0033	Carbohydrate transport and metabolism [G]	phosphoglucomutase EC 5.4.2.2	Carbohydrate transport and metabolism	Phosphoglucomutase	6.2592	2.37138e-07
N160 over N10	COG0033	Carbohydrate transport and metabolism [G]	phosphoglucomutase EC 5.4.2.2	Carbohydrate transport and metabolism	Phosphoglucomutase	4.99664	2.67203e-06
N160 over N10	COG0035	Nucleotide transport and metabolism [F]	Catalyzes the conversion of uracil and 5-phospho-alpha- D-ribose 1-diphosphate (PRPP) to UMP and diphosphate (By similarity)	NA	NA	7.2466	4.86979e-07
N160 over N10	COG0035	Nucleotide transport and metabolism [F]	Catalyzes the conversion of uracil and 5-phospho-alpha- D-ribose 1-diphosphate (PRPP) to UMP and diphosphate (By similarity)	NA	NA	7.7996	6.98709e-07
N160 over N10	COG0035	Nucleotide transport and metabolism [F]	Catalyzes the conversion of uracil and 5-phospho-alpha- D-ribose 1-diphosphate (PRPP) to UMP and diphosphate (By similarity)	NA	NA	7.95818	7.79166e-07
N160 over N10	COG0035	Nucleotide transport and metabolism [F]	Catalyzes the conversion of uracil and 5-phospho-alpha- D-ribose 1-diphosphate (PRPP) to UMP and diphosphate (By similarity)	NA	NA	4.45006	7.87636e-07
N160 over N10	COG0037	Cell wall/membrane/envelope biogenesis [M]	LPS biosynthesis protein WbpG	Cell cycle control, cell division, chromosome partitioning	Predicted ATPase of the PP-loop superfamily implicated in cell cycle control	6.1527	1.5541e-06
N160 over N10	COG0037	Cell wall/membrane/envelope biogenesis [M]	LPS biosynthesis protein WbpG	Cell cycle control, cell division, chromosome partitioning	Predicted ATPase of the PP-loop superfamily implicated in cell cycle control	5.63249	5.88609e-07
N160 over N10	COG0037	Cell cycle control, cell division, chromosome partitioning [D]	Ligates lysine onto the cytidine present at position 34 of the AUA codon-specific tRNA(Ile) that contains the anticodon CAU, in an ATP-dependent manner. Cytidine is converted to lysidine, thus changing the amino acid specificity of the tRNA from methionine to isoleucine (By similarity)	Cell cycle control, cell division, chromosome partitioning	Predicted ATPase of the PP-loop superfamily implicated in cell cycle control	5.06905	1.70231e-06
N160 over N10	COG0040	Amino acid transport and metabolism [E]	Catalyzes the condensation of ATP and 5-phosphoribose 1- diphosphate to form N'-(5'-phosphoribosyl)-ATP (PR-ATP). Has a crucial role in the pathway because the rate of histidine biosynthesis seems to be controlled primarily by regulation of HisG enzymatic activity (By similarity)	NA	NA	4.43686	1.53716e-06
N160 over N10	COG0040	Amino acid transport and metabolism [E]	Catalyzes the condensation of ATP and 5-phosphoribose 1- diphosphate to form N'-(5'-phosphoribosyl)-ATP (PR-ATP). Has a crucial role in the pathway because the rate of histidine biosynthesis seems to be controlled primarily by regulation of HisG enzymatic activity (By similarity)	NA	NA	5.70314	9.14674e-07
N160 over N10	COG0040	Amino acid transport and metabolism [E]	Catalyzes the condensation of ATP and 5-phosphoribose 1- diphosphate to form N'-(5'-phosphoribosyl)-ATP (PR-ATP). Has a crucial role in the pathway because the rate of histidine biosynthesis seems to be controlled primarily by regulation of HisG enzymatic activity (By similarity)	NA	NA	8.02508	8.13043e-07
N160 over N10	COG0040	Amino acid transport and metabolism [E]	Catalyzes the condensation of ATP and 5-phosphoribose 1- diphosphate to form N'-(5'-phosphoribosyl)-ATP (PR-ATP). Has a crucial role in the pathway because the rate of histidine biosynthesis seems to be controlled primarily by regulation of HisG enzymatic activity (By similarity)	NA	NA	6.85969	7.15647e-07
N160 over N10	COG0040	Amino acid transport and metabolism [E]	Catalyzes the condensation of ATP and 5-phosphoribose 1- diphosphate to form N'-(5'-phosphoribosyl)-ATP (PR-ATP). Has a crucial role in the pathway because the rate of histidine biosynthesis seems to be controlled primarily by regulation of HisG enzymatic activity (By similarity)	NA	NA	7.26992	4.82744e-07
N160 over N10	COG0042	Translation, ribosomal structure and biogenesis [J]	Catalyzes the synthesis of dihydrouridine, a modified base found in the D-loop of most tRNAs (By similarity)	Translation, ribosomal structure and biogenesis	tRNA-dihydrouridine synthase	4.17353	8.72328e-07
N160 over N10	COG0042	Translation, ribosomal structure and biogenesis [J]	Catalyzes the synthesis of dihydrouridine, a modified base found in the D-loop of most tRNAs (By similarity)	Translation, ribosomal structure and biogenesis	tRNA-dihydrouridine synthase	5.70372	1.25344e-06
N160 over N10	COG0042	Translation, ribosomal structure and biogenesis [J]	Catalyzes the synthesis of dihydrouridine, a modified base found in the D-loop of most tRNAs (By similarity)	Translation, ribosomal structure and biogenesis	tRNA-dihydrouridine synthase	3.49528	9.78193e-07
N160 over N10	COG0042	Translation, ribosomal structure and biogenesis [J]	Catalyzes the synthesis of dihydrouridine, a modified base found in the D-loop of most tRNAs (By similarity)	Translation, ribosomal structure and biogenesis	tRNA-dihydrouridine synthase	7.13564	2.28668e-06
N160 over N10	COG0042	Translation, ribosomal structure and biogenesis [J]	Catalyzes the synthesis of dihydrouridine, a modified base found in the D-loop of most tRNAs (By similarity)	Translation, ribosomal structure and biogenesis	tRNA-dihydrouridine synthase	4.4766	6.69067e-07
N160 over N10	COG0042	Translation, ribosomal structure and biogenesis [J]	Catalyzes the synthesis of dihydrouridine, a modified base found in the D-loop of most tRNAs (By similarity)	Translation, ribosomal structure and biogenesis	tRNA-dihydrouridine synthase	6.49015	2.13e-06
N160 over N10	COG0042	Translation, ribosomal structure and biogenesis [J]	Catalyzes the synthesis of dihydrouridine, a modified base found in the D-loop of most tRNAs (By similarity)	Translation, ribosomal structure and biogenesis	tRNA-dihydrouridine synthase	4.1609	7.9187e-07
N160 over N10	COG0043	Coenzyme transport and metabolism [H]	Catalyzes the decarboxylation of 3-octaprenyl-4-hydroxy benzoate to 2-octaprenylphenol (By similarity)	Coenzyme transport and metabolism	3-polyprenyl-4-hydroxybenzoate decarboxylase and related decarboxylases	3.74001	7.74932e-07
N160 over N10	COG0043	Coenzyme transport and metabolism [H]	3-octaprenyl-4-hydroxybenzoate carboxy-lyase	Coenzyme transport and metabolism	3-polyprenyl-4-hydroxybenzoate decarboxylase and related decarboxylases	6.30869	8.72328e-07
N160 over N10	COG0043	Coenzyme transport and metabolism [H]	decarboxylase	Coenzyme transport and metabolism	3-polyprenyl-4-hydroxybenzoate decarboxylase and related decarboxylases	3.85544	8.55389e-07
N160 over N10	COG0043	Coenzyme transport and metabolism [H]	decarboxylase	Coenzyme transport and metabolism	3-polyprenyl-4-hydroxybenzoate decarboxylase and related decarboxylases	7.3683	1.94792e-06
N160 over N10	COG0043	Coenzyme transport and metabolism [H]	Catalyzes the decarboxylation of 3-octaprenyl-4-hydroxy benzoate to 2-octaprenylphenol (By similarity)	Coenzyme transport and metabolism	3-polyprenyl-4-hydroxybenzoate decarboxylase and related decarboxylases	3.7028	1.47788e-06
N160 over N10	COG0043	Coenzyme transport and metabolism [H]	Catalyzes the decarboxylation of 3-octaprenyl-4-hydroxy benzoate to 2-octaprenylphenol (By similarity)	Coenzyme transport and metabolism	3-polyprenyl-4-hydroxybenzoate decarboxylase and related decarboxylases	5.44103	1.28732e-06
N160 over N10	COG0043	Coenzyme transport and metabolism [H]	decarboxylase	Coenzyme transport and metabolism	3-polyprenyl-4-hydroxybenzoate decarboxylase and related decarboxylases	4.48227	1.70231e-06
N160 over N10	COG0043	Coenzyme transport and metabolism [H]	decarboxylase	Coenzyme transport and metabolism	3-polyprenyl-4-hydroxybenzoate decarboxylase and related decarboxylases	7.71351	6.81771e-07
N160 over N10	COG0043	Coenzyme transport and metabolism [H]	Catalyzes the decarboxylation of 3-octaprenyl-4-hydroxy benzoate to 2-octaprenylphenol (By similarity)	Coenzyme transport and metabolism	3-polyprenyl-4-hydroxybenzoate decarboxylase and related decarboxylases	4.53112	8.13043e-07
N160 over N10	COG0043	Coenzyme transport and metabolism [H]	Catalyzes the decarboxylation of 3-octaprenyl-4-hydroxy benzoate to 2-octaprenylphenol (By similarity)	Coenzyme transport and metabolism	3-polyprenyl-4-hydroxybenzoate decarboxylase and related decarboxylases	4.3916	1.49905e-06
N160 over N10	COG0043	Coenzyme transport and metabolism [H]	3-octaprenyl-4-hydroxybenzoate carboxy-lyase	Coenzyme transport and metabolism	3-polyprenyl-4-hydroxybenzoate decarboxylase and related decarboxylases	6.8251	7.02944e-07
N160 over N10	COG0043	Coenzyme transport and metabolism [H]	decarboxylase	Coenzyme transport and metabolism	3-polyprenyl-4-hydroxybenzoate decarboxylase and related decarboxylases	5.41568	1.50752e-06
N160 over N10	COG0043	Coenzyme transport and metabolism [H]	ubid family decarboxylase	Coenzyme transport and metabolism	3-polyprenyl-4-hydroxybenzoate decarboxylase and related decarboxylases	3.99078	1.49905e-06
N160 over N10	COG0043	Coenzyme transport and metabolism [H]	3-octaprenyl-4-hydroxybenzoate carboxy-lyase	Coenzyme transport and metabolism	3-polyprenyl-4-hydroxybenzoate decarboxylase and related decarboxylases	6.92494	1.27885e-06
N160 over N10	COG0043	Coenzyme transport and metabolism [H]	3-octaprenyl-4-hydroxybenzoate carboxy-lyase	Coenzyme transport and metabolism	3-polyprenyl-4-hydroxybenzoate decarboxylase and related decarboxylases	5.95821	7.3682e-07
N160 over N10	COG0043	Coenzyme transport and metabolism [H]	3-octaprenyl-4-hydroxybenzoate carboxy-lyase	Coenzyme transport and metabolism	3-polyprenyl-4-hydroxybenzoate decarboxylase and related decarboxylases	4.33074	1.48634e-06
N160 over N10	COG0043	Coenzyme transport and metabolism [H]	ubid family decarboxylase	Coenzyme transport and metabolism	3-polyprenyl-4-hydroxybenzoate decarboxylase and related decarboxylases	6.26671	1.23227e-06
N160 over N10	COG0043	Coenzyme transport and metabolism [H]	ubid family decarboxylase	Coenzyme transport and metabolism	3-polyprenyl-4-hydroxybenzoate decarboxylase and related decarboxylases	6.01	1.13487e-06
N160 over N10	COG0043	Secondary metabolites biosynthesis, transport and catabolism [Q]	3-octaprenyl-4-hydroxybenzoate carboxy-lyase	Coenzyme transport and metabolism	3-polyprenyl-4-hydroxybenzoate decarboxylase and related decarboxylases	-5.59515	3.1336e-07
N160 over N10	COG0046	Nucleotide transport and metabolism [F]	Formylglycinamide ribotide synthetase	Nucleotide transport and metabolism	Phosphoribosylformylglycinamidine (FGAM) synthase, synthetase domain	2.89659	2.25281e-06
N160 over N10	COG0046	Nucleotide transport and metabolism [F]	Formylglycinamide ribotide synthetase	Nucleotide transport and metabolism	Phosphoribosylformylglycinamidine (FGAM) synthase, synthetase domain	4.99021	7.53759e-07
N160 over N10	COG0046	Nucleotide transport and metabolism [F]	Formylglycinamide ribotide synthetase	Nucleotide transport and metabolism	Phosphoribosylformylglycinamidine (FGAM) synthase, synthetase domain	4.75437	1.94792e-06
N160 over N10	COG0046	Nucleotide transport and metabolism [F]	Formylglycinamide ribotide synthetase	Nucleotide transport and metabolism	Phosphoribosylformylglycinamidine (FGAM) synthase, synthetase domain	3.16917	9.86662e-07
N160 over N10	COG0047	Nucleotide transport and metabolism [F]	Formylglycinamide ribotide synthetase	Nucleotide transport and metabolism	Phosphoribosylformylglycinamidine (FGAM) synthase, glutamine amidotransferase domain	2.89659	2.25281e-06
N160 over N10	COG0047	Nucleotide transport and metabolism [F]	Formylglycinamide ribotide synthetase	Nucleotide transport and metabolism	Phosphoribosylformylglycinamidine (FGAM) synthase, glutamine amidotransferase domain	4.99021	7.53759e-07
N160 over N10	COG0047	Nucleotide transport and metabolism [F]	Formylglycinamide ribotide synthetase	Nucleotide transport and metabolism	Phosphoribosylformylglycinamidine (FGAM) synthase, glutamine amidotransferase domain	4.75437	1.94792e-06
N160 over N10	COG0047	Nucleotide transport and metabolism [F]	Formylglycinamide ribotide synthetase	Nucleotide transport and metabolism	Phosphoribosylformylglycinamidine (FGAM) synthase, glutamine amidotransferase domain	3.16917	9.86662e-07
N160 over N10	COG0048	Translation, ribosomal structure and biogenesis [J]	Interacts with and stabilizes bases of the 16S rRNA that are involved in tRNA selection in the A site and with the mRNA backbone. Located at the interface of the 30S and 50S subunits, it traverses the body of the 30S subunit contacting proteins on the other side and probably holding the rRNA structure together. The combined cluster of proteins S8, S12 and S17 appears to hold together the shoulder…	NA	NA	6.89888	1.40165e-06
N160 over N10	COG0048	Translation, ribosomal structure and biogenesis [J]	Interacts with and stabilizes bases of the 16S rRNA that are involved in tRNA selection in the A site and with the mRNA backbone. Located at the interface of the 30S and 50S subunits, it traverses the body of the 30S subunit contacting proteins on the other side and probably holding the rRNA structure together. The combined cluster of proteins S8, S12 and S17 appears to hold together the shoulder…	NA	NA	6.71997	3.43003e-07
N160 over N10	COG0048	Translation, ribosomal structure and biogenesis [J]	Interacts with and stabilizes bases of the 16S rRNA that are involved in tRNA selection in the A site and with the mRNA backbone. Located at the interface of the 30S and 50S subunits, it traverses the body of the 30S subunit contacting proteins on the other side and probably holding the rRNA structure together. The combined cluster of proteins S8, S12 and S17 appears to hold together the shoulder…	NA	NA	6.47796	1.05442e-06
N160 over N10	COG0049	Translation, ribosomal structure and biogenesis [J]	One of the primary rRNA binding proteins, it binds directly to 16S rRNA where it nucleates assembly of the head domain of the 30S subunit. Is located at the subunit interface close to the decoding center, probably blocks exit of the E-site tRNA (By similarity)	NA	NA	4.7427	1.3339e-06
N160 over N10	COG0049	Translation, ribosomal structure and biogenesis [J]	One of the primary rRNA binding proteins, it binds directly to 16S rRNA where it nucleates assembly of the head domain of the 30S subunit. Is located at the subunit interface close to the decoding center, probably blocks exit of the E-site tRNA (By similarity)	NA	NA	6.59491	3.17595e-07
N160 over N10	COG0049	Translation, ribosomal structure and biogenesis [J]	One of the primary rRNA binding proteins, it binds directly to 16S rRNA where it nucleates assembly of the head domain of the 30S subunit. Is located at the subunit interface close to the decoding center, probably blocks exit of the E-site tRNA (By similarity)	NA	NA	5.07371	8.08809e-07
N160 over N10	COG0049	Translation, ribosomal structure and biogenesis [J]	One of the primary rRNA binding proteins, it binds directly to 16S rRNA where it nucleates assembly of the head domain of the 30S subunit. Is located at the subunit interface close to the decoding center, probably blocks exit of the E-site tRNA (By similarity)	NA	NA	5.16147	1.05018e-06
N160 over N10	COG0051	Translation, ribosomal structure and biogenesis [J]	Involved in the binding of tRNA to the ribosomes (By similarity)	NA	NA	5.36886	4.86979e-07
N160 over N10	COG0051	Translation, ribosomal structure and biogenesis [J]	Involved in the binding of tRNA to the ribosomes (By similarity)	NA	NA	4.67509	4.48868e-07
N160 over N10	COG0051	Translation, ribosomal structure and biogenesis [J]	Involved in the binding of tRNA to the ribosomes (By similarity)	NA	NA	4.80063	6.73301e-07
N160 over N10	COG0052	Translation, ribosomal structure and biogenesis [J]	30S ribosomal protein S2	Translation, ribosomal structure and biogenesis	Ribosomal protein S2	3.48101	8.80797e-07
N160 over N10	COG0052	Translation, ribosomal structure and biogenesis [J]	30S ribosomal protein S2	Translation, ribosomal structure and biogenesis	Ribosomal protein S2	3.75079	9.82427e-07
N160 over N10	COG0052	Translation, ribosomal structure and biogenesis [J]	30S ribosomal protein S2	Translation, ribosomal structure and biogenesis	Ribosomal protein S2	4.15992	6.94474e-07
N160 over N10	COG0052	Translation, ribosomal structure and biogenesis [J]	30S ribosomal protein S2	Translation, ribosomal structure and biogenesis	Ribosomal protein S2	8.39812	1.04171e-06
N160 over N10	COG0052	Translation, ribosomal structure and biogenesis [J]	30S ribosomal protein S2	Translation, ribosomal structure and biogenesis	Ribosomal protein S2	3.35578	2.08342e-06
N160 over N10	COG0052	Translation, ribosomal structure and biogenesis [J]	30S ribosomal protein S2	Translation, ribosomal structure and biogenesis	Ribosomal protein S2	4.03669	1.09676e-06
N160 over N10	COG0052	Translation, ribosomal structure and biogenesis [J]	30S ribosomal protein S2	Translation, ribosomal structure and biogenesis	Ribosomal protein S2	5.48489	2.2147e-06
N160 over N10	COG0052	Translation, ribosomal structure and biogenesis [J]	30S ribosomal protein S2	Translation, ribosomal structure and biogenesis	Ribosomal protein S2	6.38015	9.82427e-07
N160 over N10	COG0056	Energy production and conversion [C]	Produces ATP from ADP in the presence of a proton gradient across the membrane. The alpha chain is a regulatory subunit (By similarity)	Energy production and conversion	F0F1-type ATP synthase, alpha subunit	3.86515	9.52785e-07
N160 over N10	COG0056	Energy production and conversion [C]	Produces ATP from ADP in the presence of a proton gradient across the membrane. The alpha chain is a regulatory subunit (By similarity)	Energy production and conversion	F0F1-type ATP synthase, alpha subunit	4.12711	3.07009e-06
N160 over N10	COG0056	Energy production and conversion [C]	Produces ATP from ADP in the presence of a proton gradient across the membrane. The alpha chain is a regulatory subunit (By similarity)	Energy production and conversion	F0F1-type ATP synthase, alpha subunit	4.59263	6.56363e-07
N160 over N10	COG0056	Energy production and conversion [C]	Produces ATP from ADP in the presence of a proton gradient across the membrane. The alpha chain is a regulatory subunit (By similarity)	Energy production and conversion	F0F1-type ATP synthase, alpha subunit	4.11903	2.19352e-06
N160 over N10	COG0056	Energy production and conversion [C]	Produces ATP from ADP in the presence of a proton gradient across the membrane. The alpha chain is a regulatory subunit (By similarity)	Energy production and conversion	F0F1-type ATP synthase, alpha subunit	5.14111	9.44316e-07
N160 over N10	COG0056	Energy production and conversion [C]	Produces ATP from ADP in the presence of a proton gradient across the membrane. The alpha chain is a regulatory subunit (By similarity)	Energy production and conversion	F0F1-type ATP synthase, alpha subunit	4.06959	1.7743e-06
N160 over N10	COG0056	Energy production and conversion [C]	Produces ATP from ADP in the presence of a proton gradient across the membrane. The alpha chain is a regulatory subunit (By similarity)	Energy production and conversion	F0F1-type ATP synthase, alpha subunit	4.19052	6.43659e-07
N160 over N10	COG0056	Energy production and conversion [C]	Produces ATP from ADP in the presence of a proton gradient across the membrane. The alpha chain is a regulatory subunit (By similarity)	Energy production and conversion	F0F1-type ATP synthase, alpha subunit	5.16421	1.47788e-06
N160 over N10	COG0056	Energy production and conversion [C]	Produces ATP from ADP in the presence of a proton gradient across the membrane. The alpha chain is a regulatory subunit (By similarity)	Energy production and conversion	F0F1-type ATP synthase, alpha subunit	3.81577	2.26128e-06
N160 over N10	COG0056	Energy production and conversion [C]	Produces ATP from ADP in the presence of a proton gradient across the membrane. The alpha chain is a regulatory subunit (By similarity)	Energy production and conversion	F0F1-type ATP synthase, alpha subunit	7.20933	4.61571e-07
N160 over N10	COG0059	Amino acid transport and metabolism [E]	Alpha-keto-beta-hydroxylacyl reductoisomerase	Coenzyme transport and metabolism	Ketol-acid reductoisomerase	6.82484	7.07178e-07
N160 over N10	COG0059	Amino acid transport and metabolism [E]	Alpha-keto-beta-hydroxylacyl reductoisomerase	Coenzyme transport and metabolism	Ketol-acid reductoisomerase	6.95511	2.18929e-06
N160 over N10	COG0059	Amino acid transport and metabolism [E]	ketol-acid reductoisomerase (EC 1.1.1.86)	Coenzyme transport and metabolism	Ketol-acid reductoisomerase	8.15657	8.89266e-07
N160 over N10	COG0059	Amino acid transport and metabolism [E]	ketol-acid reductoisomerase (EC 1.1.1.86)	Coenzyme transport and metabolism	Ketol-acid reductoisomerase	7.78247	6.9024e-07
N160 over N10	COG0059	Amino acid transport and metabolism [E]	Alpha-keto-beta-hydroxylacyl reductoisomerase	Coenzyme transport and metabolism	Ketol-acid reductoisomerase	5.07254	1.3466e-06
N160 over N10	COG0059	Amino acid transport and metabolism [E]	Alpha-keto-beta-hydroxylacyl reductoisomerase	Coenzyme transport and metabolism	Ketol-acid reductoisomerase	4.36439	1.05865e-06
N160 over N10	COG0065	Amino acid transport and metabolism [E]	Catalyzes the isomerization between 2-isopropylmalate and 3-isopropylmalate, via the formation of 2-isopropylmaleate (By similarity)	Amino acid transport and metabolism	3-isopropylmalate dehydratase large subunit	4.27058	8.51155e-07
N160 over N10	COG0065	Amino acid transport and metabolism [E]	Catalyzes the isomerization between 2-isopropylmalate and 3-isopropylmalate, via the formation of 2-isopropylmaleate (By similarity)	Amino acid transport and metabolism	3-isopropylmalate dehydratase large subunit	4.91276	1.12217e-06
N160 over N10	COG0065	Amino acid transport and metabolism [E]	Catalyzes the isomerization between 2-isopropylmalate and 3-isopropylmalate, via the formation of 2-isopropylmaleate (By similarity)	Amino acid transport and metabolism	3-isopropylmalate dehydratase large subunit	5.86612	3.24794e-06
N160 over N10	COG0065	Amino acid transport and metabolism [E]	Catalyzes the isomerization between 2-isopropylmalate and 3-isopropylmalate, via the formation of 2-isopropylmaleate (By similarity)	Amino acid transport and metabolism	3-isopropylmalate dehydratase large subunit	5.6811	2.75672e-06
N160 over N10	COG0065	Amino acid transport and metabolism [E]	Catalyzes the isomerization between 2-isopropylmalate and 3-isopropylmalate, via the formation of 2-isopropylmaleate (By similarity)	Amino acid transport and metabolism	3-isopropylmalate dehydratase large subunit	4.35281	8.42685e-07
N160 over N10	COG0065	Amino acid transport and metabolism [E]	Catalyzes the isomerization between 2-isopropylmalate and 3-isopropylmalate, via the formation of 2-isopropylmaleate (By similarity)	Amino acid transport and metabolism	3-isopropylmalate dehydratase large subunit	4.82549	6.69067e-07
N160 over N10	COG0065	Amino acid transport and metabolism [E]	Catalyzes the isomerization between 2-isopropylmalate and 3-isopropylmalate, via the formation of 2-isopropylmaleate (By similarity)	Amino acid transport and metabolism	3-isopropylmalate dehydratase large subunit	3.63862	1.41012e-06
N160 over N10	COG0065	Amino acid transport and metabolism [E]	Catalyzes the isomerization between 2-isopropylmalate and 3-isopropylmalate, via the formation of 2-isopropylmaleate (By similarity)	Amino acid transport and metabolism	3-isopropylmalate dehydratase large subunit	3.97041	1.84205e-06
N160 over N10	COG0065	Amino acid transport and metabolism [E]	Catalyzes the isomerization between 2-isopropylmalate and 3-isopropylmalate, via the formation of 2-isopropylmaleate (By similarity)	Amino acid transport and metabolism	3-isopropylmalate dehydratase large subunit	7.95594	7.57993e-07
N160 over N10	COG0065	Amino acid transport and metabolism [E]	Catalyzes the isomerization between 2-isopropylmalate and 3-isopropylmalate, via the formation of 2-isopropylmaleate (By similarity)	Amino acid transport and metabolism	3-isopropylmalate dehydratase large subunit	3.28513	1.42706e-06
N160 over N10	COG0065	Amino acid transport and metabolism [E]	Catalyzes the isomerization between 2-isopropylmalate and 3-isopropylmalate, via the formation of 2-isopropylmaleate (By similarity)	Amino acid transport and metabolism	3-isopropylmalate dehydratase large subunit	6.91355	2.84565e-06
N160 over N10	COG0065	Amino acid transport and metabolism [E]	3-isopropylmalate dehydratase, large subunit	Amino acid transport and metabolism	3-isopropylmalate dehydratase large subunit	6.08222	2.93881e-06
N160 over N10	COG0065	Amino acid transport and metabolism [E]	Catalyzes the isomerization between 2-isopropylmalate and 3-isopropylmalate, via the formation of 2-isopropylmaleate (By similarity)	Amino acid transport and metabolism	3-isopropylmalate dehydratase large subunit	4.61818	1.02477e-06
N160 over N10	COG0065	Amino acid transport and metabolism [E]	Catalyzes the isomerization between 2-isopropylmalate and 3-isopropylmalate, via the formation of 2-isopropylmaleate (By similarity)	Amino acid transport and metabolism	3-isopropylmalate dehydratase large subunit	5.17656	1.06712e-06
N160 over N10	COG0065	Amino acid transport and metabolism [E]	Catalyzes the isomerization between 2-isopropylmalate and 3-isopropylmalate, via the formation of 2-isopropylmaleate (By similarity)	Amino acid transport and metabolism	3-isopropylmalate dehydratase large subunit	5.92285	1.08829e-06
N160 over N10	COG0065	Amino acid transport and metabolism [E]	Aconitase C-terminal domain	Amino acid transport and metabolism	3-isopropylmalate dehydratase large subunit	4.51472	2.65933e-06
N160 over N10	COG0066	Amino acid transport and metabolism [E]	Catalyzes the isomerization between 2-isopropylmalate and 3-isopropylmalate, via the formation of 2-isopropylmaleate (By similarity)	NA	NA	7.29478	5.12387e-07
N160 over N10	COG0066	Amino acid transport and metabolism [E]	Catalyzes the isomerization between 2-isopropylmalate and 3-isopropylmalate, via the formation of 2-isopropylmaleate (By similarity)	NA	NA	6.53757	3.1336e-07
N160 over N10	COG0066	Amino acid transport and metabolism [E]	Catalyzes the isomerization between 2-isopropylmalate and 3-isopropylmalate, via the formation of 2-isopropylmaleate (By similarity)	NA	NA	7.43918	5.3356e-07
N160 over N10	COG0066	Amino acid transport and metabolism [E]	Catalyzes the isomerization between 2-isopropylmalate and 3-isopropylmalate, via the formation of 2-isopropylmaleate (By similarity)	NA	NA	6.53525	3.09126e-07
N160 over N10	COG0066	Amino acid transport and metabolism [E]	Catalyzes the isomerization between 2-isopropylmalate and 3-isopropylmalate, via the formation of 2-isopropylmaleate (By similarity)	NA	NA	5.2897	4.86979e-07
N160 over N10	COG0066	Amino acid transport and metabolism [E]	Catalyzes the isomerization between 2-isopropylmalate and 3-isopropylmalate, via the formation of 2-isopropylmaleate (By similarity)	NA	NA	4.63101	1.37201e-06
N160 over N10	COG0066	Amino acid transport and metabolism [E]	Catalyzes the isomerization between 2-isopropylmalate and 3-isopropylmalate, via the formation of 2-isopropylmaleate (By similarity)	NA	NA	4.74979	6.22486e-07
N160 over N10	COG0066	Amino acid transport and metabolism [E]	Catalyzes the isomerization between 2-isopropylmalate and 3-isopropylmalate, via the formation of 2-isopropylmaleate (By similarity)	NA	NA	8.20195	1.75312e-06
N160 over N10	COG0066	Amino acid transport and metabolism [E]	Catalyzes the isomerization between 2-isopropylmalate and 3-isopropylmalate, via the formation of 2-isopropylmaleate (By similarity)	NA	NA	6.27157	1.35084e-06
N160 over N10	COG0066	Amino acid transport and metabolism [E]	Catalyzes the isomerization between 2-isopropylmalate and 3-isopropylmalate, via the formation of 2-isopropylmaleate (By similarity)	NA	NA	6.40184	2.75249e-07
N160 over N10	COG0066	Amino acid transport and metabolism [E]	Catalyzes the isomerization between 2-isopropylmalate and 3-isopropylmalate, via the formation of 2-isopropylmaleate (By similarity)	NA	NA	5.85927	6.77536e-07
N160 over N10	COG0066	Amino acid transport and metabolism [E]	Catalyzes the isomerization between 2-isopropylmalate and 3-isopropylmalate, via the formation of 2-isopropylmaleate (By similarity)	NA	NA	6.60463	3.26064e-07
N160 over N10	COG0067	Amino acid transport and metabolism [E]	Glutamate synthase	NA	NA	6.29262	2.45607e-07
N160 over N10	COG0069	Amino acid transport and metabolism [E]	Glutamate synthase	Amino acid transport and metabolism	Glutamate synthase domain 2	6.29262	2.45607e-07
N160 over N10	COG0072	Translation, ribosomal structure and biogenesis [J]	phenylalanyl-tRNA synthetase subunit beta	Translation, ribosomal structure and biogenesis	Phenylalanyl-tRNA synthetase beta subunit	4.72466	2.18082e-06
N160 over N10	COG0073	Translation, ribosomal structure and biogenesis [J]	Is required not only for elongation of protein synthesis but also for the initiation of all mRNA translation through initiator tRNA(fMet) aminoacylation (By similarity)	General function prediction only	EMAP domain	5.14893	8.76562e-07
N160 over N10	COG0073	Translation, ribosomal structure and biogenesis [J]	Is required not only for elongation of protein synthesis but also for the initiation of all mRNA translation through initiator tRNA(fMet) aminoacylation (By similarity)	General function prediction only	EMAP domain	5.4996	5.20856e-07
N160 over N10	COG0073	Translation, ribosomal structure and biogenesis [J]	Is required not only for elongation of protein synthesis but also for the initiation of all mRNA translation through initiator tRNA(fMet) aminoacylation (By similarity)	General function prediction only	EMAP domain	5.41471	2.18929e-06
N160 over N10	COG0073	Translation, ribosomal structure and biogenesis [J]	Is required not only for elongation of protein synthesis but also for the initiation of all mRNA translation through initiator tRNA(fMet) aminoacylation (By similarity)	General function prediction only	EMAP domain	4.13413	1.8971e-06
N160 over N10	COG0073	Translation, ribosomal structure and biogenesis [J]	Is required not only for elongation of protein synthesis but also for the initiation of all mRNA translation through initiator tRNA(fMet) aminoacylation (By similarity)	General function prediction only	EMAP domain	4.61105	4.71734e-06
N160 over N10	COG0077	Amino acid transport and metabolism [E]	chorismate mutase	Amino acid transport and metabolism	Prephenate dehydratase	3.54065	1.37625e-06
N160 over N10	COG0077	Amino acid transport and metabolism [E]	Prephenate dehydratase	Amino acid transport and metabolism	Prephenate dehydratase	4.44069	1.72348e-06
N160 over N10	COG0077	Amino acid transport and metabolism [E]	Prephenate dehydratase	Amino acid transport and metabolism	Prephenate dehydratase	6.93367	7.57993e-07
N160 over N10	COG0077	Amino acid transport and metabolism [E]	Prephenate dehydratase	Amino acid transport and metabolism	Prephenate dehydratase	4.90866	1.06712e-06
N160 over N10	COG0077	Amino acid transport and metabolism [E]	Prephenate dehydratase	Amino acid transport and metabolism	Prephenate dehydratase	6.92739	3.76879e-07
N160 over N10	COG0079	Amino acid transport and metabolism [E]	Catalyzes the sequential NAD-dependent oxidations of L- histidinol to L-histidinaldehyde and then to L-histidine (By similarity)	Amino acid transport and metabolism	Histidinol-phosphate/aromatic aminotransferase and cobyric acid decarboxylase	7.99559	7.66463e-07
N160 over N10	COG0083	Amino acid transport and metabolism [E]	Catalyzes the ATP-dependent phosphorylation of L- homoserine to L-homoserine phosphate (By similarity)	Amino acid transport and metabolism	Homoserine kinase	5.7888	9.31612e-07
N160 over N10	COG0083	Amino acid transport and metabolism [E]	Catalyzes the ATP-dependent phosphorylation of L- homoserine to L-homoserine phosphate (By similarity)	Amino acid transport and metabolism	Homoserine kinase	4.79777	8.76562e-07
N160 over N10	COG0083	Amino acid transport and metabolism [E]	Catalyzes the ATP-dependent phosphorylation of L- homoserine to L-homoserine phosphate (By similarity)	Amino acid transport and metabolism	Homoserine kinase	5.10936	1.15181e-06
N160 over N10	COG0083	Amino acid transport and metabolism [E]	Catalyzes the ATP-dependent phosphorylation of L- homoserine to L-homoserine phosphate (By similarity)	Amino acid transport and metabolism	Homoserine kinase	6.9099	4.06522e-07
N160 over N10	COG0083	Amino acid transport and metabolism [E]	Catalyzes the ATP-dependent phosphorylation of L- homoserine to L-homoserine phosphate (By similarity)	Amino acid transport and metabolism	Homoserine kinase	6.97928	7.24117e-07
N160 over N10	COG0089	Translation, ribosomal structure and biogenesis [J]	One of the early assembly proteins it binds 23S rRNA. One of the proteins that surrounds the polypeptide exit tunnel on the outside of the ribosome. Forms the main docking site for trigger factor binding to the ribosome (By similarity)	NA	NA	8.46769	1.09253e-06
N160 over N10	COG0089	Translation, ribosomal structure and biogenesis [J]	One of the early assembly proteins it binds 23S rRNA. One of the proteins that surrounds the polypeptide exit tunnel on the outside of the ribosome. Forms the main docking site for trigger factor binding to the ribosome (By similarity)	NA	NA	6.83388	3.51472e-07
N160 over N10	COG0089	Translation, ribosomal structure and biogenesis [J]	One of the early assembly proteins it binds 23S rRNA. One of the proteins that surrounds the polypeptide exit tunnel on the outside of the ribosome. Forms the main docking site for trigger factor binding to the ribosome (By similarity)	NA	NA	3.63324	7.74932e-07
N160 over N10	COG0091	Translation, ribosomal structure and biogenesis [J]	The globular domain of the protein is located near the polypeptide exit tunnel on the outside of the subunit, while an extended beta-hairpin is found that lines the wall of the exit tunnel in the center of the 70S ribosome (By similarity)	NA	NA	4.1987	1.29155e-06
N160 over N10	COG0091	Translation, ribosomal structure and biogenesis [J]	The globular domain of the protein is located near the polypeptide exit tunnel on the outside of the subunit, while an extended beta-hairpin is found that lines the wall of the exit tunnel in the center of the 70S ribosome (By similarity)	NA	NA	6.46483	2.83718e-07
N160 over N10	COG0091	Translation, ribosomal structure and biogenesis [J]	its binding is stimulated by other ribosomal proteins, e.g. L4, L17, and L20. It is important during the early stages of 50S assembly. It makes multiple contacts with different domains of the 23S rRNA in the assembled 50S subunit and ribosome (By similarity)	NA	NA	6.72181	3.2183e-07
N160 over N10	COG0091	Translation, ribosomal structure and biogenesis [J]	its binding is stimulated by other ribosomal proteins, e.g. L4, L17, and L20. It is important during the early stages of 50S assembly. It makes multiple contacts with different domains of the 23S rRNA in the assembled 50S subunit and ribosome (By similarity)	NA	NA	6.41016	2.58311e-07
N160 over N10	COG0091	Translation, ribosomal structure and biogenesis [J]	The globular domain of the protein is located near the polypeptide exit tunnel on the outside of the subunit, while an extended beta-hairpin is found that lines the wall of the exit tunnel in the center of the 70S ribosome (By similarity)	NA	NA	3.74592	1.06288e-06
N160 over N10	COG0094	Translation, ribosomal structure and biogenesis [J]	This is 1 of the proteins that binds and probably mediates the attachment of the 5S RNA into the large ribosomal subunit, where it forms part of the central protuberance. In the 70S ribosome it contacts protein S13 of the 30S subunit (bridge B1b), connecting the 2 subunits	NA	NA	5.75025	1.55833e-06
N160 over N10	COG0094	Translation, ribosomal structure and biogenesis [J]	This is 1 of the proteins that binds and probably mediates the attachment of the 5S RNA into the large ribosomal subunit, where it forms part of the central protuberance. In the 70S ribosome it contacts protein S13 of the 30S subunit (bridge B1b), connecting the 2 subunits	NA	NA	5.44932	5.08152e-07
N160 over N10	COG0094	Translation, ribosomal structure and biogenesis [J]	This is 1 of the proteins that binds and probably mediates the attachment of the 5S RNA into the large ribosomal subunit, where it forms part of the central protuberance. In the 70S ribosome it contacts protein S13 of the 30S subunit (bridge B1b), connecting the 2 subunits	NA	NA	5.37572	8.55389e-07
N160 over N10	COG0094	Translation, ribosomal structure and biogenesis [J]	This is 1 of the proteins that binds and probably mediates the attachment of the 5S RNA into the large ribosomal subunit, where it forms part of the central protuberance. In the 70S ribosome it contacts protein S13 of the 30S subunit (bridge B1b), connecting the 2 subunits	NA	NA	4.00254	7.49524e-07
N160 over N10	COG0094	Translation, ribosomal structure and biogenesis [J]	This is 1 of the proteins that binds and probably mediates the attachment of the 5S RNA into the large ribosomal subunit, where it forms part of the central protuberance. In the 70S ribosome it contacts protein S13 of the 30S subunit (bridge B1b), connecting the 2 subunits	NA	NA	4.1977	6.94474e-07
N160 over N10	COG0094	Translation, ribosomal structure and biogenesis [J]	This is 1 of the proteins that binds and probably mediates the attachment of the 5S RNA into the large ribosomal subunit, where it forms part of the central protuberance. In the 70S ribosome it contacts protein S13 of the 30S subunit (bridge B1b), connecting the 2 subunits	NA	NA	5.04951	5.54733e-07
N160 over N10	COG0094	Translation, ribosomal structure and biogenesis [J]	This is 1 of the proteins that binds and probably mediates the attachment of the 5S RNA into the large ribosomal subunit, where it forms part of the central protuberance. In the 70S ribosome it contacts protein S13 of the 30S subunit (bridge B1b), connecting the 2 subunits	NA	NA	4.62748	1.80394e-06
N160 over N10	COG0097	Translation, ribosomal structure and biogenesis [J]	This protein binds to the 23S rRNA, and is important in its secondary structure. It is located near the subunit interface in the base of the L7 L12 stalk, and near the tRNA binding site of the peptidyltransferase center (By similarity)	NA	NA	4.58852	1.76583e-06
N160 over N10	COG0097	Translation, ribosomal structure and biogenesis [J]	This protein binds to the 23S rRNA, and is important in its secondary structure. It is located near the subunit interface in the base of the L7 L12 stalk, and near the tRNA binding site of the peptidyltransferase center (By similarity)	NA	NA	7.61648	5.97079e-07
N160 over N10	COG0097	Translation, ribosomal structure and biogenesis [J]	This protein binds to the 23S rRNA, and is important in its secondary structure. It is located near the subunit interface in the base of the L7 L12 stalk, and near the tRNA binding site of the peptidyltransferase center (By similarity)	NA	NA	5.42185	7.9187e-07
N160 over N10	COG0097	Translation, ribosomal structure and biogenesis [J]	This protein binds to the 23S rRNA, and is important in its secondary structure. It is located near the subunit interface in the base of the L7 L12 stalk, and near the tRNA binding site of the peptidyltransferase center (By similarity)	NA	NA	3.83528	6.43659e-07
N160 over N10	COG0097	Translation, ribosomal structure and biogenesis [J]	This protein binds to the 23S rRNA, and is important in its secondary structure. It is located near the subunit interface in the base of the L7 L12 stalk, and near the tRNA binding site of the peptidyltransferase center (By similarity)	NA	NA	4.89383	4.82744e-07
N160 over N10	COG0098	Translation, ribosomal structure and biogenesis [J]	Located at the back of the 30S subunit body where it stabilizes the conformation of the head with respect to the body (By similarity)	Translation, ribosomal structure and biogenesis	Ribosomal protein S5	4.95399	1.6642e-06
N160 over N10	COG0098	Translation, ribosomal structure and biogenesis [J]	Located at the back of the 30S subunit body where it stabilizes the conformation of the head with respect to the body (By similarity)	Translation, ribosomal structure and biogenesis	Ribosomal protein S5	6.71129	3.2183e-07
N160 over N10	COG0098	Translation, ribosomal structure and biogenesis [J]	Located at the back of the 30S subunit body where it stabilizes the conformation of the head with respect to the body (By similarity)	Translation, ribosomal structure and biogenesis	Ribosomal protein S5	5.90436	6.3519e-07
N160 over N10	COG0098	Translation, ribosomal structure and biogenesis [J]	Located at the back of the 30S subunit body where it stabilizes the conformation of the head with respect to the body (By similarity)	Translation, ribosomal structure and biogenesis	Ribosomal protein S5	4.12464	7.32586e-07
N160 over N10	COG0098	Translation, ribosomal structure and biogenesis [J]	Located at the back of the 30S subunit body where it stabilizes the conformation of the head with respect to the body (By similarity)	Translation, ribosomal structure and biogenesis	Ribosomal protein S5	3.73337	1.02901e-06
N160 over N10	COG0098	Translation, ribosomal structure and biogenesis [J]	Located at the back of the 30S subunit body where it stabilizes the conformation of the head with respect to the body (By similarity)	Translation, ribosomal structure and biogenesis	Ribosomal protein S5	6.4584	1.54563e-06
N160 over N10	COG0099	Translation, ribosomal structure and biogenesis [J]	Located at the top of the head of the 30S subunit, it contacts several helices of the 16S rRNA. In the 70S ribosome it contacts the 23S rRNA (bridge B1a) and protein L5 of the 50S subunit (bridge B1b), connecting the 2 subunits	NA	NA	6.23288	1.24921e-06
N160 over N10	COG0099	Translation, ribosomal structure and biogenesis [J]	Located at the top of the head of the 30S subunit, it contacts several helices of the 16S rRNA. In the 70S ribosome it contacts the 23S rRNA (bridge B1a) and protein L5 of the 50S subunit (bridge B1b), connecting the 2 subunits	NA	NA	6.20853	2.6678e-07
N160 over N10	COG0099	Translation, ribosomal structure and biogenesis [J]	Located at the top of the head of the 30S subunit, it contacts several helices of the 16S rRNA. In the 70S ribosome it contacts the 23S rRNA (bridge B1a) and protein L5 of the 50S subunit (bridge B1b), connecting the 2 subunits	NA	NA	4.70586	7.3682e-07
N160 over N10	COG0099	Translation, ribosomal structure and biogenesis [J]	Located at the top of the head of the 30S subunit, it contacts several helices of the 16S rRNA. In the 70S ribosome it contacts the 23S rRNA (bridge B1a) and protein L5 of the 50S subunit (bridge B1b), connecting the 2 subunits	NA	NA	6.3781	2.54076e-07
N160 over N10	COG0099	Translation, ribosomal structure and biogenesis [J]	Located at the top of the head of the 30S subunit, it contacts several helices of the 16S rRNA. In the 70S ribosome it contacts the 23S rRNA (bridge B1a) and protein L5 of the 50S subunit (bridge B1b), connecting the 2 subunits	NA	NA	5.91519	6.56363e-07
N160 over N10	COG0101	Translation, ribosomal structure and biogenesis [J]	Formation of pseudouridine at positions 38, 39 and 40 in the anticodon stem and loop of transfer RNAs (By similarity)	NA	NA	4.85421	1.05018e-06
N160 over N10	COG0101	Translation, ribosomal structure and biogenesis [J]	Formation of pseudouridine at positions 38, 39 and 40 in the anticodon stem and loop of transfer RNAs (By similarity)	NA	NA	6.75458	3.72645e-07
N160 over N10	COG0101	Translation, ribosomal structure and biogenesis [J]	Formation of pseudouridine at positions 38, 39 and 40 in the anticodon stem and loop of transfer RNAs (By similarity)	NA	NA	6.82644	3.59941e-07
N160 over N10	COG0101	Translation, ribosomal structure and biogenesis [J]	Formation of pseudouridine at positions 38, 39 and 40 in the anticodon stem and loop of transfer RNAs (By similarity)	NA	NA	5.14784	1.87593e-06
N160 over N10	COG0101	Translation, ribosomal structure and biogenesis [J]	Formation of pseudouridine at positions 38, 39 and 40 in the anticodon stem and loop of transfer RNAs (By similarity)	NA	NA	4.17395	6.3519e-07
N160 over N10	COG0101	Translation, ribosomal structure and biogenesis [J]	Formation of pseudouridine at positions 38, 39 and 40 in the anticodon stem and loop of transfer RNAs (By similarity)	NA	NA	5.23972	1.06712e-06
N160 over N10	COG0101	Translation, ribosomal structure and biogenesis [J]	Formation of pseudouridine at positions 38, 39 and 40 in the anticodon stem and loop of transfer RNAs (By similarity)	NA	NA	7.36317	5.12387e-07
N160 over N10	COG0101	Translation, ribosomal structure and biogenesis [J]	Formation of pseudouridine at positions 38, 39 and 40 in the anticodon stem and loop of transfer RNAs (By similarity)	NA	NA	4.01513	7.41055e-07
N160 over N10	COG0105	Nucleotide transport and metabolism [F]	Major role in the synthesis of nucleoside triphosphates other than ATP. The ATP gamma phosphate is transferred to the NDP beta phosphate via a ping-pong mechanism, using a phosphorylated active-site intermediate (By similarity)	Nucleotide transport and metabolism	Nucleoside diphosphate kinase	6.57017	5.97079e-07
N160 over N10	COG0105	Nucleotide transport and metabolism [F]	Major role in the synthesis of nucleoside triphosphates other than ATP. The ATP gamma phosphate is transferred to the NDP beta phosphate via a ping-pong mechanism, using a phosphorylated active-site intermediate (By similarity)	Nucleotide transport and metabolism	Nucleoside diphosphate kinase	5.01635	7.66463e-07
N160 over N10	COG0105	Nucleotide transport and metabolism [F]	Major role in the synthesis of nucleoside triphosphates other than ATP. The ATP gamma phosphate is transferred to the NDP beta phosphate via a ping-pong mechanism, using a phosphorylated active-site intermediate (By similarity)	Nucleotide transport and metabolism	Nucleoside diphosphate kinase	6.8929	3.72645e-07
N160 over N10	COG0105	Nucleotide transport and metabolism [F]	Major role in the synthesis of nucleoside triphosphates other than ATP. The ATP gamma phosphate is transferred to the NDP beta phosphate via a ping-pong mechanism, using a phosphorylated active-site intermediate (By similarity)	Nucleotide transport and metabolism	Nucleoside diphosphate kinase	4.48946	5.20856e-07
N160 over N10	COG0105	Nucleotide transport and metabolism [F]	Major role in the synthesis of nucleoside triphosphates other than ATP. The ATP gamma phosphate is transferred to the NDP beta phosphate via a ping-pong mechanism, using a phosphorylated active-site intermediate (By similarity)	Nucleotide transport and metabolism	Nucleoside diphosphate kinase	6.41508	1.48211e-06
N160 over N10	COG0105	Nucleotide transport and metabolism [F]	Major role in the synthesis of nucleoside triphosphates other than ATP. The ATP gamma phosphate is transferred to the NDP beta phosphate via a ping-pong mechanism, using a phosphorylated active-site intermediate (By similarity)	Nucleotide transport and metabolism	Nucleoside diphosphate kinase	4.72175	4.53102e-07
N160 over N10	COG0105	Nucleotide transport and metabolism [F]	Major role in the synthesis of nucleoside triphosphates other than ATP. The ATP gamma phosphate is transferred to the NDP beta phosphate via a ping-pong mechanism, using a phosphorylated active-site intermediate (By similarity)	Nucleotide transport and metabolism	Nucleoside diphosphate kinase	4.50007	1.10947e-06
N160 over N10	COG0106	Amino acid transport and metabolism [E]	Phosphoribosylformimino-5-aminoimidazole carboxamide ribotide isomerase	Amino acid transport and metabolism	Phosphoribosylformimino-5-aminoimidazole carboxamide ribonucleotide (ProFAR) isomerase	4.75326	1.65996e-06
N160 over N10	COG0106	Amino acid transport and metabolism [E]	Phosphoribosylformimino-5-aminoimidazole carboxamide ribotide isomerase	Amino acid transport and metabolism	Phosphoribosylformimino-5-aminoimidazole carboxamide ribonucleotide (ProFAR) isomerase	5.30207	6.43659e-07
N160 over N10	COG0106	Amino acid transport and metabolism [E]	Phosphoribosylformimino-5-aminoimidazole carboxamide ribotide isomerase	Amino acid transport and metabolism	Phosphoribosylformimino-5-aminoimidazole carboxamide ribonucleotide (ProFAR) isomerase	3.97317	8.00339e-07
N160 over N10	COG0106	Amino acid transport and metabolism [E]	Phosphoribosylformimino-5-aminoimidazole carboxamide ribotide isomerase	Amino acid transport and metabolism	Phosphoribosylformimino-5-aminoimidazole carboxamide ribonucleotide (ProFAR) isomerase	3.69717	1.17722e-06
N160 over N10	COG0106	Amino acid transport and metabolism [E]	Phosphoribosylformimino-5-aminoimidazole carboxamide ribotide isomerase	Amino acid transport and metabolism	Phosphoribosylformimino-5-aminoimidazole carboxamide ribonucleotide (ProFAR) isomerase	3.67868	7.70697e-07
N160 over N10	COG0106	Amino acid transport and metabolism [E]	Phosphoribosylformimino-5-aminoimidazole carboxamide ribotide isomerase	Amino acid transport and metabolism	Phosphoribosylformimino-5-aminoimidazole carboxamide ribonucleotide (ProFAR) isomerase	7.51192	5.84375e-07
N160 over N10	COG0106	Amino acid transport and metabolism [E]	Phosphoribosylformimino-5-aminoimidazole carboxamide ribotide isomerase	Amino acid transport and metabolism	Phosphoribosylformimino-5-aminoimidazole carboxamide ribonucleotide (ProFAR) isomerase	5.11327	5.92844e-07
N160 over N10	COG0106	Amino acid transport and metabolism [E]	phosphoribosylformimino-5-aminoimidazole carboxamide ribotide isomerase	Amino acid transport and metabolism	Phosphoribosylformimino-5-aminoimidazole carboxamide ribonucleotide (ProFAR) isomerase	8.26633	9.61254e-07
N160 over N10	COG0107	Amino acid transport and metabolism [E]	Histidine biosynthesis protein	Amino acid transport and metabolism	Imidazoleglycerol-phosphate synthase	8.44455	1.09253e-06
N160 over N10	COG0107	Amino acid transport and metabolism [E]	IGPS catalyzes the conversion of PRFAR and glutamine to IGP, AICAR and glutamate. The HisF subunit catalyzes the cyclization activity that produces IGP and AICAR from PRFAR using the ammonia provided by the HisH subunit (By similarity)	Amino acid transport and metabolism	Imidazoleglycerol-phosphate synthase	4.32894	1.59221e-06
N160 over N10	COG0107	Amino acid transport and metabolism [E]	Imidazole glycerol phosphate synthase	Amino acid transport and metabolism	Imidazoleglycerol-phosphate synthase	6.1	1.63456e-06
N160 over N10	COG0107	Amino acid transport and metabolism [E]	IGPS catalyzes the conversion of PRFAR and glutamine to IGP, AICAR and glutamate. The HisF subunit catalyzes the cyclization activity that produces IGP and AICAR from PRFAR using the ammonia provided by the HisH subunit (By similarity)	Amino acid transport and metabolism	Imidazoleglycerol-phosphate synthase	7.0569	7.96105e-07
N160 over N10	COG0107	Amino acid transport and metabolism [E]	IGPS catalyzes the conversion of PRFAR and glutamine to IGP, AICAR and glutamate. The HisF subunit catalyzes the cyclization activity that produces IGP and AICAR from PRFAR using the ammonia provided by the HisH subunit (By similarity)	Amino acid transport and metabolism	Imidazoleglycerol-phosphate synthase	4.55741	1.65996e-06
N160 over N10	COG0107	Amino acid transport and metabolism [E]	IGPS catalyzes the conversion of PRFAR and glutamine to IGP, AICAR and glutamate. The HisF subunit catalyzes the cyclization activity that produces IGP and AICAR from PRFAR using the ammonia provided by the HisH subunit (By similarity)	Amino acid transport and metabolism	Imidazoleglycerol-phosphate synthase	4.07091	7.02944e-07
N160 over N10	COG0107	Amino acid transport and metabolism [E]	Histidine biosynthesis protein	Amino acid transport and metabolism	Imidazoleglycerol-phosphate synthase	6.57565	5.58967e-07
N160 over N10	COG0107	Amino acid transport and metabolism [E]	IGPS catalyzes the conversion of PRFAR and glutamine to IGP, AICAR and glutamate. The HisF subunit catalyzes the cyclization activity that produces IGP and AICAR from PRFAR using the ammonia provided by the HisH subunit (By similarity)	Amino acid transport and metabolism	Imidazoleglycerol-phosphate synthase	7.67116	6.3519e-07
N160 over N10	COG0107	Amino acid transport and metabolism [E]	IGPS catalyzes the conversion of PRFAR and glutamine to IGP, AICAR and glutamate. The HisF subunit catalyzes the cyclization activity that produces IGP and AICAR from PRFAR using the ammonia provided by the HisH subunit (By similarity)	Amino acid transport and metabolism	Imidazoleglycerol-phosphate synthase	4.14574	6.60598e-07
N160 over N10	COG0107	Amino acid transport and metabolism [E]	IGPS catalyzes the conversion of PRFAR and glutamine to IGP, AICAR and glutamate. The HisF subunit catalyzes the cyclization activity that produces IGP and AICAR from PRFAR using the ammonia provided by the HisH subunit (By similarity)	Amino acid transport and metabolism	Imidazoleglycerol-phosphate synthase	4.79504	1.18145e-06
N160 over N10	COG0109	Posttranslational modification, protein turnover, chaperones [O]	Converts heme B (protoheme IX) to heme O by substitution of the vinyl group on carbon 2 of heme B porphyrin ring with a hydroxyethyl farnesyl side group (By similarity)	NA	NA	5.70617	2.07495e-06
N160 over N10	COG0109	Posttranslational modification, protein turnover, chaperones [O]	Converts heme B (protoheme IX) to heme O by substitution of the vinyl group on carbon 2 of heme B porphyrin ring with a hydroxyethyl farnesyl side group (By similarity)	NA	NA	5.25694	1.10947e-06
N160 over N10	COG0109	Posttranslational modification, protein turnover, chaperones [O]	Converts heme B (protoheme IX) to heme O by substitution of the vinyl group on carbon 2 of heme B porphyrin ring with a hydroxyethyl farnesyl side group (By similarity)	NA	NA	5.39395	8.55389e-07
N160 over N10	COG0109	Posttranslational modification, protein turnover, chaperones [O]	Converts heme B (protoheme IX) to heme O by substitution of the vinyl group on carbon 2 of heme B porphyrin ring with a hydroxyethyl farnesyl side group (By similarity)	NA	NA	7.10639	4.27695e-07
N160 over N10	COG0109	Posttranslational modification, protein turnover, chaperones [O]	Converts heme B (protoheme IX) to heme O by substitution of the vinyl group on carbon 2 of heme B porphyrin ring with a hydroxyethyl farnesyl side group (By similarity)	NA	NA	5.13252	5.58967e-07
N160 over N10	COG0109	Posttranslational modification, protein turnover, chaperones [O]	Converts heme B (protoheme IX) to heme O by substitution of the vinyl group on carbon 2 of heme B porphyrin ring with a hydroxyethyl farnesyl side group (By similarity)	NA	NA	5.36178	2.47724e-06
N160 over N10	COG0109	Posttranslational modification, protein turnover, chaperones [O]	Converts heme B (protoheme IX) to heme O by substitution of the vinyl group on carbon 2 of heme B porphyrin ring with a hydroxyethyl farnesyl side group (By similarity)	NA	NA	8.55044	1.15181e-06
N160 over N10	COG0109	Posttranslational modification, protein turnover, chaperones [O]	Converts heme B (protoheme IX) to heme O by substitution of the vinyl group on carbon 2 of heme B porphyrin ring with a hydroxyethyl farnesyl side group (By similarity)	NA	NA	6.01411	7.02944e-07
N160 over N10	COG0110	Amino acid transport and metabolism [E]	Maltose acetyltransferase	General function prediction only	Acetyltransferase (isoleucine patch superfamily)	6.35617	2.41372e-07
N160 over N10	COG0111	Coenzyme transport and metabolism [H]	D-3-phosphoglycerate dehydrogenase	Coenzyme transport and metabolism	Phosphoglycerate dehydrogenase and related dehydrogenases	6.47745	1.93098e-06
N160 over N10	COG0115	Amino acid transport and metabolism [E]	Para-aminobenzoate synthase	Coenzyme transport and metabolism	Branched-chain amino acid aminotransferase/4-amino-4-deoxychorismate lyase	5.3204	3.51895e-06
N160 over N10	COG0116	Translation, ribosomal structure and biogenesis [J]	Specifically methylates the guanine in position 2445 (m2G2445) and the guanine in position 2069 (m7G2069) of 23S rRNA (By similarity)	Replication, recombination and repair	Predicted N6-adenine-specific DNA methylase	5.72121	4.28542e-06
N160 over N10	COG0118	Amino acid transport and metabolism [E]	IGPS catalyzes the conversion of PRFAR and glutamine to IGP, AICAR and glutamate. The HisH subunit provides the glutamine amidotransferase activity that produces the ammonia necessary to HisF for the synthesis of IGP and AICAR (By similarity)	NA	NA	8.00924	7.87636e-07
N160 over N10	COG0118	Amino acid transport and metabolism [E]	IGPS catalyzes the conversion of PRFAR and glutamine to IGP, AICAR and glutamate. The HisH subunit provides the glutamine amidotransferase activity that produces the ammonia necessary to HisF for the synthesis of IGP and AICAR (By similarity)	NA	NA	5.75004	1.52022e-06
N160 over N10	COG0118	Amino acid transport and metabolism [E]	IGPS catalyzes the conversion of PRFAR and glutamine to IGP, AICAR and glutamate. The HisH subunit provides the glutamine amidotransferase activity that produces the ammonia necessary to HisF for the synthesis of IGP and AICAR (By similarity)	NA	NA	6.76473	1.26191e-06
N160 over N10	COG0118	Amino acid transport and metabolism [E]	IGPS catalyzes the conversion of PRFAR and glutamine to IGP, AICAR and glutamate. The HisH subunit provides the glutamine amidotransferase activity that produces the ammonia necessary to HisF for the synthesis of IGP and AICAR (By similarity)	NA	NA	4.87283	6.26721e-07
N160 over N10	COG0118	Amino acid transport and metabolism [E]	IGPS catalyzes the conversion of PRFAR and glutamine to IGP, AICAR and glutamate. The HisH subunit provides the glutamine amidotransferase activity that produces the ammonia necessary to HisF for the synthesis of IGP and AICAR (By similarity)	NA	NA	5.93446	6.39425e-07
N160 over N10	COG0118	Amino acid transport and metabolism [E]	IGPS catalyzes the conversion of PRFAR and glutamine to IGP, AICAR and glutamate. The HisH subunit provides the glutamine amidotransferase activity that produces the ammonia necessary to HisF for the synthesis of IGP and AICAR (By similarity)	NA	NA	5.11181	6.09782e-07
N160 over N10	COG0118	Amino acid transport and metabolism [E]	IGPS catalyzes the conversion of PRFAR and glutamine to IGP, AICAR and glutamate. The HisH subunit provides the glutamine amidotransferase activity that produces the ammonia necessary to HisF for the synthesis of IGP and AICAR (By similarity)	NA	NA	4.12131	7.70697e-07
N160 over N10	COG0118	Amino acid transport and metabolism [E]	IGPS catalyzes the conversion of PRFAR and glutamine to IGP, AICAR and glutamate. The HisH subunit provides the glutamine amidotransferase activity that produces the ammonia necessary to HisF for the synthesis of IGP and AICAR (By similarity)	NA	NA	6.17191	4.44633e-07
N160 over N10	COG0118	Amino acid transport and metabolism [E]	IGPS catalyzes the conversion of PRFAR and glutamine to IGP, AICAR and glutamate. The HisH subunit provides the glutamine amidotransferase activity that produces the ammonia necessary to HisF for the synthesis of IGP and AICAR (By similarity)	NA	NA	4.19273	1.18992e-06
N160 over N10	COG0119	Lipid transport and metabolism [I]	Pyruvate carboxyltransferase	Amino acid transport and metabolism	Isopropylmalate/homocitrate/citramalate synthases	5.40039	1.0163e-06
N160 over N10	COG0119	Energy production and conversion [C]	L-carnitine dehydratase bile acid-inducible protein F	Amino acid transport and metabolism	Isopropylmalate/homocitrate/citramalate synthases	4.06717	8.04574e-07
N160 over N10	COG0119	Lipid transport and metabolism [I]	Hydroxymethylglutaryl-CoA lyase	Amino acid transport and metabolism	Isopropylmalate/homocitrate/citramalate synthases	3.7592	1.1264e-06
N160 over N10	COG0119	Lipid transport and metabolism [I]	Hydroxymethylglutaryl-CoA lyase	Amino acid transport and metabolism	Isopropylmalate/homocitrate/citramalate synthases	5.42644	5.2509e-07
N160 over N10	COG0119	Lipid transport and metabolism [I]	Hydroxymethylglutaryl-CoA lyase	Amino acid transport and metabolism	Isopropylmalate/homocitrate/citramalate synthases	4.09528	1.07982e-06
N160 over N10	COG0119	Lipid transport and metabolism [I]	Hydroxymethylglutaryl-CoA lyase	Amino acid transport and metabolism	Isopropylmalate/homocitrate/citramalate synthases	5.59702	5.71671e-07
N160 over N10	COG0119	Lipid transport and metabolism [I]	Hydroxymethylglutaryl-CoA lyase	Amino acid transport and metabolism	Isopropylmalate/homocitrate/citramalate synthases	3.63983	1.11793e-06
N160 over N10	COG0119	Lipid transport and metabolism [I]	Hydroxymethylglutaryl-CoA lyase	Amino acid transport and metabolism	Isopropylmalate/homocitrate/citramalate synthases	6.51203	2.79484e-07
N160 over N10	COG0119	Lipid transport and metabolism [I]	Hydroxymethylglutaryl-CoA lyase	Amino acid transport and metabolism	Isopropylmalate/homocitrate/citramalate synthases	4.23956	1.4567e-06
N160 over N10	COG0120	Carbohydrate transport and metabolism [G]	Phosphoriboisomerase A	Carbohydrate transport and metabolism	Ribose 5-phosphate isomerase	4.94132	7.49524e-07
N160 over N10	COG0120	Carbohydrate transport and metabolism [G]	Phosphoriboisomerase A	Carbohydrate transport and metabolism	Ribose 5-phosphate isomerase	5.05455	7.28351e-07
N160 over N10	COG0120	Carbohydrate transport and metabolism [G]	phosphoriboisomerase A	Carbohydrate transport and metabolism	Ribose 5-phosphate isomerase	6.65692	1.70231e-06
N160 over N10	COG0122	Nucleotide transport and metabolism [F]	regulatory protein	NA	NA	3.6295	1.01207e-06
N160 over N10	COG0122	Replication, recombination and repair [L]	glycosylase II	NA	NA	4.31626	5.97079e-07
N160 over N10	COG0122	Replication, recombination and repair [L]	glycosylase II	NA	NA	6.84134	3.59941e-07
N160 over N10	COG0122	Replication, recombination and repair [L]	glycosylase II	NA	NA	6.42386	2.95152e-06
N160 over N10	COG0122	Transcription [K]	HhH-GPD superfamily base excision DNA repair protein	NA	NA	5.5661	1.71925e-06
N160 over N10	COG0123	Chromatin structure and dynamics [B]	Histone deacetylase	Secondary metabolites biosynthesis, transport and catabolism	Deacetylases, including yeast histone deacetylase and acetoin utilization protein	5.08183	1.03748e-06
N160 over N10	COG0129	Carbohydrate transport and metabolism [G]	phosphogluconate dehydratase	Carbohydrate transport and metabolism	Dihydroxyacid dehydratase/phosphogluconate dehydratase	4.3047	3.63329e-06
N160 over N10	COG0129	Carbohydrate transport and metabolism [G]	phosphogluconate dehydratase	Carbohydrate transport and metabolism	Dihydroxyacid dehydratase/phosphogluconate dehydratase	5.84173	4.21766e-06
N160 over N10	COG0130	Translation, ribosomal structure and biogenesis [J]	Responsible for synthesis of pseudouridine from uracil- 55 in the psi GC loop of transfer RNAs (By similarity)	NA	NA	6.08957	2.40102e-06
N160 over N10	COG0130	Translation, ribosomal structure and biogenesis [J]	Responsible for synthesis of pseudouridine from uracil- 55 in the psi GC loop of transfer RNAs (By similarity)	NA	NA	4.94464	9.06204e-07
N160 over N10	COG0130	Translation, ribosomal structure and biogenesis [J]	Responsible for synthesis of pseudouridine from uracil- 55 in the psi GC loop of transfer RNAs (By similarity)	NA	NA	5.85347	6.3519e-07
N160 over N10	COG0130	Translation, ribosomal structure and biogenesis [J]	Responsible for synthesis of pseudouridine from uracil- 55 in the psi GC loop of transfer RNAs (By similarity)	NA	NA	5.25508	2.08342e-06
N160 over N10	COG0130	Translation, ribosomal structure and biogenesis [J]	Responsible for synthesis of pseudouridine from uracil- 55 in the psi GC loop of transfer RNAs (By similarity)	NA	NA	6.94666	3.85349e-07
N160 over N10	COG0130	Translation, ribosomal structure and biogenesis [J]	Responsible for synthesis of pseudouridine from uracil- 55 in the psi GC loop of transfer RNAs (By similarity)	NA	NA	7.16599	8.80797e-07
N160 over N10	COG0130	Translation, ribosomal structure and biogenesis [J]	Responsible for synthesis of pseudouridine from uracil- 55 in the psi GC loop of transfer RNAs (By similarity)	NA	NA	5.94003	1.04171e-06
N160 over N10	COG0130	Translation, ribosomal structure and biogenesis [J]	Responsible for synthesis of pseudouridine from uracil- 55 in the psi GC loop of transfer RNAs (By similarity)	NA	NA	5.84943	6.56363e-07
N160 over N10	COG0130	Translation, ribosomal structure and biogenesis [J]	Responsible for synthesis of pseudouridine from uracil- 55 in the psi GC loop of transfer RNAs (By similarity)	NA	NA	6.92059	7.41055e-07
N160 over N10	COG0130	Translation, ribosomal structure and biogenesis [J]	Responsible for synthesis of pseudouridine from uracil- 55 in the psi GC loop of transfer RNAs (By similarity)	NA	NA	6.28424	4.99683e-07
N160 over N10	COG0131	Amino acid transport and metabolism [E]	imidazoleglycerol-phosphate dehydratase	Amino acid transport and metabolism	Imidazoleglycerol-phosphate dehydratase	5.06924	1.52869e-06
N160 over N10	COG0131	Amino acid transport and metabolism [E]	imidazole-glycerol-phosphate dehydratase	Amino acid transport and metabolism	Imidazoleglycerol-phosphate dehydratase	6.45811	5.16621e-07
N160 over N10	COG0131	Amino acid transport and metabolism [E]	imidazoleglycerolphosphate dehydratase	Amino acid transport and metabolism	Imidazoleglycerol-phosphate dehydratase	7.82644	6.94474e-07
N160 over N10	COG0131	Amino acid transport and metabolism [E]	imidazoleglyceroL-phosphate dehydratase	Amino acid transport and metabolism	Imidazoleglycerol-phosphate dehydratase	3.96894	8.89266e-07
N160 over N10	COG0131	Amino acid transport and metabolism [E]	imidazoleglycerol-phosphate dehydratase	Amino acid transport and metabolism	Imidazoleglycerol-phosphate dehydratase	4.37989	1.101e-06
N160 over N10	COG0134	Amino acid transport and metabolism [E]	Indole-3-glycerol phosphate synthase	Amino acid transport and metabolism	Indole-3-glycerol phosphate synthase	5.45407	2.48148e-06
N160 over N10	COG0134	Amino acid transport and metabolism [E]	Indole-3-glycerol phosphate synthase	Amino acid transport and metabolism	Indole-3-glycerol phosphate synthase	4.17854	5.37794e-07
N160 over N10	COG0134	Amino acid transport and metabolism [E]	Indole-3-glycerol phosphate synthase	Amino acid transport and metabolism	Indole-3-glycerol phosphate synthase	5.5282	6.01313e-07
N160 over N10	COG0134	Amino acid transport and metabolism [E]	Indole-3-glycerol phosphate synthase	Amino acid transport and metabolism	Indole-3-glycerol phosphate synthase	7.52589	5.88609e-07
N160 over N10	COG0134	Amino acid transport and metabolism [E]	Indole-3-glycerol phosphate synthase	Amino acid transport and metabolism	Indole-3-glycerol phosphate synthase	5.31326	9.82427e-07
N160 over N10	COG0134	Amino acid transport and metabolism [E]	Indole-3-glycerol phosphate synthase	Amino acid transport and metabolism	Indole-3-glycerol phosphate synthase	5.05419	1.95215e-06
N160 over N10	COG0134	Amino acid transport and metabolism [E]	Indole-3-glycerol phosphate synthase	Amino acid transport and metabolism	Indole-3-glycerol phosphate synthase	6.6908	6.3519e-07
N160 over N10	COG0134	Amino acid transport and metabolism [E]	Indole-3-glycerol phosphate synthase	Amino acid transport and metabolism	Indole-3-glycerol phosphate synthase	6.49508	5.63202e-07
N160 over N10	COG0135	Amino acid transport and metabolism [E]	N-(5'phosphoribosyl)anthranilate isomerase	NA	NA	5.9835	1.52446e-06
N160 over N10	COG0135	Amino acid transport and metabolism [E]	N-(5'phosphoribosyl)anthranilate isomerase	NA	NA	6.12327	4.36164e-07
N160 over N10	COG0135	Amino acid transport and metabolism [E]	N-(5'phosphoribosyl)anthranilate isomerase	NA	NA	6.60425	1.66843e-06
N160 over N10	COG0135	Amino acid transport and metabolism [E]	isomerase (EC 5.3.1.24	NA	NA	5.87263	7.07178e-07
N160 over N10	COG0135	Amino acid transport and metabolism [E]	N-(5'phosphoribosyl)anthranilate isomerase	NA	NA	6.81474	6.98709e-07
N160 over N10	COG0135	Amino acid transport and metabolism [E]	N-(5'phosphoribosyl)anthranilate isomerase	NA	NA	5.19335	7.83401e-07
N160 over N10	COG0135	Amino acid transport and metabolism [E]	N-(5'phosphoribosyl)anthranilate isomerase	NA	NA	4.84178	4.95448e-07
N160 over N10	COG0136	Amino acid transport and metabolism [E]	aspartate-semialdehyde dehydrogenase (EC 1.2.1.11	Amino acid transport and metabolism	Aspartate-semialdehyde dehydrogenase	5.5409	8.38451e-07
N160 over N10	COG0136	Amino acid transport and metabolism [E]	Catalyzes the NADPH-dependent formation of L-aspartate- semialdehyde (L-ASA) by the reductive dephosphorylation of L- aspartyl-4-phosphate (By similarity)	Amino acid transport and metabolism	Aspartate-semialdehyde dehydrogenase	4.05649	2.27398e-06
N160 over N10	COG0136	Amino acid transport and metabolism [E]	aspartate-semialdehyde dehydrogenase	Amino acid transport and metabolism	Aspartate-semialdehyde dehydrogenase	4.77864	1.46941e-06
N160 over N10	COG0136	Amino acid transport and metabolism [E]	Catalyzes the NADPH-dependent formation of L-aspartate- semialdehyde (L-ASA) by the reductive dephosphorylation of L- aspartyl-4-phosphate (By similarity)	Amino acid transport and metabolism	Aspartate-semialdehyde dehydrogenase	3.8502	2.7779e-06
N160 over N10	COG0136	Amino acid transport and metabolism [E]	aspartate-semialdehyde dehydrogenase (EC 1.2.1.11	Amino acid transport and metabolism	Aspartate-semialdehyde dehydrogenase	6.47216	5.63202e-07
N160 over N10	COG0136	Amino acid transport and metabolism [E]	aspartate-semialdehyde dehydrogenase	Amino acid transport and metabolism	Aspartate-semialdehyde dehydrogenase	7.02857	8.00339e-07
N160 over N10	COG0136	Amino acid transport and metabolism [E]	Catalyzes the NADPH-dependent formation of L-aspartate- semialdehyde (L-ASA) by the reductive dephosphorylation of L- aspartyl-4-phosphate (By similarity)	Amino acid transport and metabolism	Aspartate-semialdehyde dehydrogenase	3.46935	1.36354e-06
N160 over N10	COG0139	Amino acid transport and metabolism [E]	phosphoribosyl-AMP cyclohydrolase	NA	NA	7.99585	7.70697e-07
N160 over N10	COG0139	Amino acid transport and metabolism [E]	phosphoribosyl-amp cyclohydrolase	NA	NA	7.31742	4.95448e-07
N160 over N10	COG0139	Amino acid transport and metabolism [E]	phosphoribosyl-amp cyclohydrolase	NA	NA	4.14837	8.42685e-07
N160 over N10	COG0139	Amino acid transport and metabolism [E]	phosphoribosyl-amp cyclohydrolase	NA	NA	5.68574	5.42029e-07
N160 over N10	COG0139	Amino acid transport and metabolism [E]	phosphoribosyl-amp cyclohydrolase	NA	NA	7.53364	5.58967e-07
N160 over N10	COG0139	Amino acid transport and metabolism [E]	Phosphoribosyl-ATP	NA	NA	4.85854	1.12217e-06
N160 over N10	COG0140	Amino acid transport and metabolism [E]	Phosphoribosyl-ATP pyrophosphatase	NA	NA	4.87265	8.89266e-07
N160 over N10	COG0140	Amino acid transport and metabolism [E]	phosphoribosyl-amp cyclohydrolase	NA	NA	4.14837	8.42685e-07
N160 over N10	COG0140	Amino acid transport and metabolism [E]	Phosphoribosyl-ATP	NA	NA	4.85854	1.12217e-06
N160 over N10	COG0141	Amino acid transport and metabolism [E]	Catalyzes the sequential NAD-dependent oxidations of L- histidinol to L-histidinaldehyde and then to L-histidine (By similarity)	Amino acid transport and metabolism	Histidinol dehydrogenase	4.19345	1.50328e-06
N160 over N10	COG0141	Amino acid transport and metabolism [E]	Catalyzes the sequential NAD-dependent oxidations of L- histidinol to L-histidinaldehyde and then to L-histidine (By similarity)	Amino acid transport and metabolism	Histidinol dehydrogenase	5.1499	2.4349e-06
N160 over N10	COG0141	Amino acid transport and metabolism [E]	Catalyzes the sequential NAD-dependent oxidations of L- histidinol to L-histidinaldehyde and then to L-histidine (By similarity)	Amino acid transport and metabolism	Histidinol dehydrogenase	7.72286	6.77536e-07
N160 over N10	COG0141	Energy production and conversion [C]	Catalyzes the sequential NAD-dependent oxidations of L- histidinol to L-histidinaldehyde and then to L-histidine (By similarity)	Amino acid transport and metabolism	Histidinol dehydrogenase	6.71943	2.52382e-06
N160 over N10	COG0141	Amino acid transport and metabolism [E]	Catalyzes the sequential NAD-dependent oxidations of L- histidinol to L-histidinaldehyde and then to L-histidine (By similarity)	Amino acid transport and metabolism	Histidinol dehydrogenase	5.49198	3.53166e-06
N160 over N10	COG0141	Amino acid transport and metabolism [E]	Catalyzes the sequential NAD-dependent oxidations of L- histidinol to L-histidinaldehyde and then to L-histidine (By similarity)	Amino acid transport and metabolism	Histidinol dehydrogenase	5.49442	9.86662e-07
N160 over N10	COG0141	Amino acid transport and metabolism [E]	Catalyzes the sequential NAD-dependent oxidations of L- histidinol to L-histidinaldehyde and then to L-histidine (By similarity)	Amino acid transport and metabolism	Histidinol dehydrogenase	6.0479	1.46094e-06
N160 over N10	COG0141	Amino acid transport and metabolism [E]	Catalyzes the sequential NAD-dependent oxidations of L- histidinol to L-histidinaldehyde and then to L-histidine (By similarity)	Amino acid transport and metabolism	Histidinol dehydrogenase	5.75352	6.56363e-07
N160 over N10	COG0141	Amino acid transport and metabolism [E]	Catalyzes the sequential NAD-dependent oxidations of L- histidinol to L-histidinaldehyde and then to L-histidine (By similarity)	Amino acid transport and metabolism	Histidinol dehydrogenase	6.94799	3.72645e-07
N160 over N10	COG0141	Amino acid transport and metabolism [E]	Catalyzes the sequential NAD-dependent oxidations of L- histidinol to L-histidinaldehyde and then to L-histidine (By similarity)	Amino acid transport and metabolism	Histidinol dehydrogenase	4.06463	1.26191e-06
N160 over N10	COG0141	Amino acid transport and metabolism [E]	Catalyzes the sequential NAD-dependent oxidations of L- histidinol to L-histidinaldehyde and then to L-histidine (By similarity)	Amino acid transport and metabolism	Histidinol dehydrogenase	3.29792	1.16875e-06
N160 over N10	COG0141	Amino acid transport and metabolism [E]	Catalyzes the sequential NAD-dependent oxidations of L- histidinol to L-histidinaldehyde and then to L-histidine (By similarity)	Amino acid transport and metabolism	Histidinol dehydrogenase	6.04365	7.62228e-07
N160 over N10	COG0141	Amino acid transport and metabolism [E]	Catalyzes the sequential NAD-dependent oxidations of L- histidinol to L-histidinaldehyde and then to L-histidine (By similarity)	Amino acid transport and metabolism	Histidinol dehydrogenase	4.60425	9.10439e-07
N160 over N10	COG0141	Amino acid transport and metabolism [E]	Catalyzes the sequential NAD-dependent oxidations of L- histidinol to L-histidinaldehyde and then to L-histidine (By similarity)	Amino acid transport and metabolism	Histidinol dehydrogenase	5.62505	1.10947e-06
N160 over N10	COG0141	Amino acid transport and metabolism [E]	Catalyzes the sequential NAD-dependent oxidations of L- histidinol to L-histidinaldehyde and then to L-histidine (By similarity)	Amino acid transport and metabolism	Histidinol dehydrogenase	7.99559	7.66463e-07
N160 over N10	COG0141	Amino acid transport and metabolism [E]	Catalyzes the sequential NAD-dependent oxidations of L- histidinol to L-histidinaldehyde and then to L-histidine (By similarity)	Amino acid transport and metabolism	Histidinol dehydrogenase	7.16366	8.72328e-07
N160 over N10	COG0143	Translation, ribosomal structure and biogenesis [J]	Is required not only for elongation of protein synthesis but also for the initiation of all mRNA translation through initiator tRNA(fMet) aminoacylation (By similarity)	Translation, ribosomal structure and biogenesis	Methionyl-tRNA synthetase	5.14893	8.76562e-07
N160 over N10	COG0143	Translation, ribosomal structure and biogenesis [J]	Is required not only for elongation of protein synthesis but also for the initiation of all mRNA translation through initiator tRNA(fMet) aminoacylation (By similarity)	Translation, ribosomal structure and biogenesis	Methionyl-tRNA synthetase	5.4996	5.20856e-07
N160 over N10	COG0143	Translation, ribosomal structure and biogenesis [J]	Is required not only for elongation of protein synthesis but also for the initiation of all mRNA translation through initiator tRNA(fMet) aminoacylation (By similarity)	Translation, ribosomal structure and biogenesis	Methionyl-tRNA synthetase	5.41471	2.18929e-06
N160 over N10	COG0143	Translation, ribosomal structure and biogenesis [J]	Is required not only for elongation of protein synthesis but also for the initiation of all mRNA translation through initiator tRNA(fMet) aminoacylation (By similarity)	Translation, ribosomal structure and biogenesis	Methionyl-tRNA synthetase	4.13413	1.8971e-06
N160 over N10	COG0143	Translation, ribosomal structure and biogenesis [J]	Is required not only for elongation of protein synthesis but also for the initiation of all mRNA translation through initiator tRNA(fMet) aminoacylation (By similarity)	Translation, ribosomal structure and biogenesis	Methionyl-tRNA synthetase	4.61105	4.71734e-06
N160 over N10	COG0145	Amino acid transport and metabolism [E]	5-oxoprolinase (ATP-hydrolyzing)	Secondary metabolites biosynthesis, transport and catabolism	N-methylhydantoinase A/acetone carboxylase, beta subunit	6.02082	1.18992e-06
N160 over N10	COG0145	Amino acid transport and metabolism [E]	5-oxoprolinase (ATP-hydrolyzing)	Secondary metabolites biosynthesis, transport and catabolism	N-methylhydantoinase A/acetone carboxylase, beta subunit	5.35589	1.89287e-06
N160 over N10	COG0145	Amino acid transport and metabolism [E]	5-oxoprolinase (ATP-hydrolyzing)	Secondary metabolites biosynthesis, transport and catabolism	N-methylhydantoinase A/acetone carboxylase, beta subunit	3.68959	9.5702e-07
N160 over N10	COG0145	Amino acid transport and metabolism [E]	5-oxoprolinase	Secondary metabolites biosynthesis, transport and catabolism	N-methylhydantoinase A/acetone carboxylase, beta subunit	6.62861	7.49101e-06
N160 over N10	COG0145	Amino acid transport and metabolism [E]	5-oxoprolinase (ATP-hydrolyzing)	Secondary metabolites biosynthesis, transport and catabolism	N-methylhydantoinase A/acetone carboxylase, beta subunit	3.45635	1.41436e-06
N160 over N10	COG0145	Amino acid transport and metabolism [E]	Hydantoinase/oxoprolinase N-terminal region	Secondary metabolites biosynthesis, transport and catabolism	N-methylhydantoinase A/acetone carboxylase, beta subunit	3.29939	2.29939e-06
N160 over N10	COG0145	Amino acid transport and metabolism [E]	Hydantoinase/oxoprolinase N-terminal region	Secondary metabolites biosynthesis, transport and catabolism	N-methylhydantoinase A/acetone carboxylase, beta subunit	5.06428	1.06712e-06
N160 over N10	COG0145	Amino acid transport and metabolism [E]	Hydantoin utilization protein A	Secondary metabolites biosynthesis, transport and catabolism	N-methylhydantoinase A/acetone carboxylase, beta subunit	3.67582	1.25344e-06
N160 over N10	COG0145	Amino acid transport and metabolism [E]	5-oxoprolinase (EC 3.5.2.9)	Secondary metabolites biosynthesis, transport and catabolism	N-methylhydantoinase A/acetone carboxylase, beta subunit	3.73456	9.65489e-07
N160 over N10	COG0145	Amino acid transport and metabolism [E]	5-oxoprolinase (ATP-hydrolyzing)	Secondary metabolites biosynthesis, transport and catabolism	N-methylhydantoinase A/acetone carboxylase, beta subunit	4.58783	1.52446e-06
N160 over N10	COG0145	Amino acid transport and metabolism [E]	5-oxoprolinase (ATP-hydrolyzing)	Secondary metabolites biosynthesis, transport and catabolism	N-methylhydantoinase A/acetone carboxylase, beta subunit	4.73616	6.47894e-06
N160 over N10	COG0145	Amino acid transport and metabolism [E]	5-oxoprolinase (ATP-hydrolyzing)	Secondary metabolites biosynthesis, transport and catabolism	N-methylhydantoinase A/acetone carboxylase, beta subunit	3.14474	1.18145e-06
N160 over N10	COG0145	Amino acid transport and metabolism [E]	Hydantoinase oxoprolinase	Secondary metabolites biosynthesis, transport and catabolism	N-methylhydantoinase A/acetone carboxylase, beta subunit	4.77089	8.21512e-07
N160 over N10	COG0146	Amino acid transport and metabolism [E]	Hydantoinase B/oxoprolinase	Secondary metabolites biosynthesis, transport and catabolism	N-methylhydantoinase B/acetone carboxylase, alpha subunit	3.67086	8.72328e-07
N160 over N10	COG0146	Amino acid transport and metabolism [E]	N-methylhydantoinase B	Secondary metabolites biosynthesis, transport and catabolism	N-methylhydantoinase B/acetone carboxylase, alpha subunit	4.06992	1.75312e-06
N160 over N10	COG0146	Amino acid transport and metabolism [E]	5-oxoprolinase	Secondary metabolites biosynthesis, transport and catabolism	N-methylhydantoinase B/acetone carboxylase, alpha subunit	6.62861	7.49101e-06
N160 over N10	COG0146	Amino acid transport and metabolism [E]	5-oxoprolinase (ATP-hydrolyzing)	Secondary metabolites biosynthesis, transport and catabolism	N-methylhydantoinase B/acetone carboxylase, alpha subunit	3.45635	1.41436e-06
N160 over N10	COG0146	Amino acid transport and metabolism [E]	N-methylhydantoinase B	Secondary metabolites biosynthesis, transport and catabolism	N-methylhydantoinase B/acetone carboxylase, alpha subunit	3.43362	1.22803e-06
N160 over N10	COG0146	Amino acid transport and metabolism [E]	5-oxoprolinase (EC 3.5.2.9)	Secondary metabolites biosynthesis, transport and catabolism	N-methylhydantoinase B/acetone carboxylase, alpha subunit	3.73456	9.65489e-07
N160 over N10	COG0146	Amino acid transport and metabolism [E]	Hydantoinase B/oxoprolinase	Secondary metabolites biosynthesis, transport and catabolism	N-methylhydantoinase B/acetone carboxylase, alpha subunit	3.63043	1.30002e-06
N160 over N10	COG0146	Amino acid transport and metabolism [E]	Hydantoinase B/oxoprolinase	Secondary metabolites biosynthesis, transport and catabolism	N-methylhydantoinase B/acetone carboxylase, alpha subunit	5.48648	2.45183e-06
N160 over N10	COG0146	Amino acid transport and metabolism [E]	5-oxoprolinase (ATP-hydrolyzing)	Secondary metabolites biosynthesis, transport and catabolism	N-methylhydantoinase B/acetone carboxylase, alpha subunit	3.56901	9.86662e-07
N160 over N10	COG0146	Amino acid transport and metabolism [E]	Hydantoinase oxoprolinase	Secondary metabolites biosynthesis, transport and catabolism	N-methylhydantoinase B/acetone carboxylase, alpha subunit	4.77089	8.21512e-07
N160 over N10	COG0146	Amino acid transport and metabolism [E]	Hydantoinase B/oxoprolinase	Secondary metabolites biosynthesis, transport and catabolism	N-methylhydantoinase B/acetone carboxylase, alpha subunit	5.09258	1.07135e-06
N160 over N10	COG0146	Amino acid transport and metabolism [E]	N-methylhydantoinase B	Secondary metabolites biosynthesis, transport and catabolism	N-methylhydantoinase B/acetone carboxylase, alpha subunit	3.07045	2.3375e-06
N160 over N10	COG0146	Amino acid transport and metabolism [E]	Hydantoinase B/oxoprolinase	Secondary metabolites biosynthesis, transport and catabolism	N-methylhydantoinase B/acetone carboxylase, alpha subunit	3.33041	1.787e-06
N160 over N10	COG0146	Amino acid transport and metabolism [E]	N-methylhydantoinase B	Secondary metabolites biosynthesis, transport and catabolism	N-methylhydantoinase B/acetone carboxylase, alpha subunit	4.84876	8.93501e-07
N160 over N10	COG0146	Amino acid transport and metabolism [E]	5-oxoprolinase (ATP-hydrolyzing)	Secondary metabolites biosynthesis, transport and catabolism	N-methylhydantoinase B/acetone carboxylase, alpha subunit	3.47645	2.12153e-06
N160 over N10	COG0147	Amino acid transport and metabolism [E]	anthranilate synthase component i	Coenzyme transport and metabolism	Anthranilate/para-aminobenzoate synthases component I	4.60233	5.67436e-07
N160 over N10	COG0147	Amino acid transport and metabolism [E]	Para-aminobenzoate synthase	Coenzyme transport and metabolism	Anthranilate/para-aminobenzoate synthases component I	5.3204	3.51895e-06
N160 over N10	COG0147	Amino acid transport and metabolism [E]	Para-aminobenzoate synthase, subunit I	Coenzyme transport and metabolism	Anthranilate/para-aminobenzoate synthases component I	8.01719	8.17278e-07
N160 over N10	COG0147	Amino acid transport and metabolism [E]	anthranilate synthase component I	Coenzyme transport and metabolism	Anthranilate/para-aminobenzoate synthases component I	4.13188	8.97735e-07
N160 over N10	COG0147	Amino acid transport and metabolism [E]	anthranilate synthase component i	Coenzyme transport and metabolism	Anthranilate/para-aminobenzoate synthases component I	3.27025	1.16875e-06
N160 over N10	COG0147	Amino acid transport and metabolism [E]	anthranilate synthase component I	Coenzyme transport and metabolism	Anthranilate/para-aminobenzoate synthases component I	5.47972	1.69384e-06
N160 over N10	COG0147	Amino acid transport and metabolism [E]	anthranilate synthase component I	Coenzyme transport and metabolism	Anthranilate/para-aminobenzoate synthases component I	4.65954	1.61762e-06
N160 over N10	COG0147	Amino acid transport and metabolism [E]	anthranilate synthase component I	Coenzyme transport and metabolism	Anthranilate/para-aminobenzoate synthases component I	3.7214	2.08766e-06
N160 over N10	COG0147	Amino acid transport and metabolism [E]	anthranilate synthase component I	Coenzyme transport and metabolism	Anthranilate/para-aminobenzoate synthases component I	8.15342	8.93501e-07
N160 over N10	COG0150	Nucleotide transport and metabolism [F]	phosphoribosylaminoimidazole synthetase	Nucleotide transport and metabolism	Phosphoribosylaminoimidazole (AIR) synthetase	4.44798	8.89266e-07
N160 over N10	COG0150	Nucleotide transport and metabolism [F]	phosphoribosylaminoimidazole synthetase	Nucleotide transport and metabolism	Phosphoribosylaminoimidazole (AIR) synthetase	6.04174	7.96105e-07
N160 over N10	COG0150	Nucleotide transport and metabolism [F]	phosphoribosylaminoimidazole synthetase	Nucleotide transport and metabolism	Phosphoribosylaminoimidazole (AIR) synthetase	4.90019	5.46263e-07
N160 over N10	COG0150	Nucleotide transport and metabolism [F]	Phosphoribosylformylglycinamidine cyclo-ligase	Nucleotide transport and metabolism	Phosphoribosylaminoimidazole (AIR) synthetase	6.14975	1.54139e-06
N160 over N10	COG0150	Nucleotide transport and metabolism [F]	phosphoribosylaminoimidazole synthetase	Nucleotide transport and metabolism	Phosphoribosylaminoimidazole (AIR) synthetase	3.51636	1.22803e-06
N160 over N10	COG0150	Nucleotide transport and metabolism [F]	phosphoribosylaminoimidazole synthetase	Nucleotide transport and metabolism	Phosphoribosylaminoimidazole (AIR) synthetase	4.93614	2.9007e-06
N160 over N10	COG0150	Nucleotide transport and metabolism [F]	phosphoribosylaminoimidazole synthetase	Nucleotide transport and metabolism	Phosphoribosylaminoimidazole (AIR) synthetase	4.57285	7.07178e-07
N160 over N10	COG0150	Nucleotide transport and metabolism [F]	Phosphoribosylformylglycinamidine cyclo-ligase	Nucleotide transport and metabolism	Phosphoribosylaminoimidazole (AIR) synthetase	5.57712	1.11793e-06
N160 over N10	COG0150	Nucleotide transport and metabolism [F]	phosphoribosylaminoimidazole synthetase	Nucleotide transport and metabolism	Phosphoribosylaminoimidazole (AIR) synthetase	3.85231	2.07072e-06
N160 over N10	COG0154	Amino acid transport and metabolism [E]	K02433 aspartyl-tRNA(Asn) glutamyl-tRNA (Gln) amidotransferase subunit A EC 6.3.5.6 6.3.5.7	Translation, ribosomal structure and biogenesis	Asp-tRNAAsn/Glu-tRNAGln amidotransferase A subunit and related amidases	4.07644	1.24074e-06
N160 over N10	COG0154	Coenzyme transport and metabolism [H]	K02433 aspartyl-tRNA(Asn) glutamyl-tRNA (Gln) amidotransferase subunit A EC 6.3.5.6 6.3.5.7	Translation, ribosomal structure and biogenesis	Asp-tRNAAsn/Glu-tRNAGln amidotransferase A subunit and related amidases	3.89556	1.06288e-06
N160 over N10	COG0154	Carbohydrate transport and metabolism [G]	Allophanate hydrolase	Translation, ribosomal structure and biogenesis	Asp-tRNAAsn/Glu-tRNAGln amidotransferase A subunit and related amidases	4.16195	1.34237e-06
N160 over N10	COG0154	Coenzyme transport and metabolism [H]	K02433 aspartyl-tRNA(Asn) glutamyl-tRNA (Gln) amidotransferase subunit A EC 6.3.5.6 6.3.5.7	Translation, ribosomal structure and biogenesis	Asp-tRNAAsn/Glu-tRNAGln amidotransferase A subunit and related amidases	7.8026	7.19882e-07
N160 over N10	COG0154	Coenzyme transport and metabolism [H]	K02433 aspartyl-tRNA(Asn) glutamyl-tRNA (Gln) amidotransferase subunit A EC 6.3.5.6 6.3.5.7	Translation, ribosomal structure and biogenesis	Asp-tRNAAsn/Glu-tRNAGln amidotransferase A subunit and related amidases	5.23648	1.09253e-06
N160 over N10	COG0154	Coenzyme transport and metabolism [H]	K02433 aspartyl-tRNA(Asn) glutamyl-tRNA (Gln) amidotransferase subunit A EC 6.3.5.6 6.3.5.7	Translation, ribosomal structure and biogenesis	Asp-tRNAAsn/Glu-tRNAGln amidotransferase A subunit and related amidases	3.43491	1.51175e-06
N160 over N10	COG0154	Amino acid transport and metabolism [E]	K02433 aspartyl-tRNA(Asn) glutamyl-tRNA (Gln) amidotransferase subunit A EC 6.3.5.6 6.3.5.7	Translation, ribosomal structure and biogenesis	Asp-tRNAAsn/Glu-tRNAGln amidotransferase A subunit and related amidases	3.07139	1.46517e-06
N160 over N10	COG0155	Energy production and conversion [C]	Sulfite reductase	Inorganic ion transport and metabolism	Sulfite reductase, beta subunit (hemoprotein)	4.0191	1.91827e-06
N160 over N10	COG0155	Inorganic ion transport and metabolism [P]	Component of the sulfite reductase complex that catalyzes the 6-electron reduction of sulfite to sulfide. This is one of several activities required for the biosynthesis of L- cysteine from sulfate (By similarity)	Inorganic ion transport and metabolism	Sulfite reductase, beta subunit (hemoprotein)	4.45794	1.74466e-06
N160 over N10	COG0155	Energy production and conversion [C]	Nitrite and sulphite reductase 4Fe-4S domain	Inorganic ion transport and metabolism	Sulfite reductase, beta subunit (hemoprotein)	8.71974	1.38048e-06
N160 over N10	COG0155	Energy production and conversion [C]	Sulfite reductase	Inorganic ion transport and metabolism	Sulfite reductase, beta subunit (hemoprotein)	3.34161	1.46941e-06
N160 over N10	COG0155	Energy production and conversion [C]	Sulfite reductase	Inorganic ion transport and metabolism	Sulfite reductase, beta subunit (hemoprotein)	4.22788	3.36651e-06
N160 over N10	COG0155	Energy production and conversion [C]	Sulfite reductase	Inorganic ion transport and metabolism	Sulfite reductase, beta subunit (hemoprotein)	6.60533	1.02901e-06
N160 over N10	COG0155	Energy production and conversion [C]	Sulfite reductase	Inorganic ion transport and metabolism	Sulfite reductase, beta subunit (hemoprotein)	4.23845	1.38471e-06
N160 over N10	COG0155	Energy production and conversion [C]	Sulfite reductase	Inorganic ion transport and metabolism	Sulfite reductase, beta subunit (hemoprotein)	5.04848	6.39425e-07
N160 over N10	COG0159	Amino acid transport and metabolism [E]	The alpha subunit is responsible for the aldol cleavage of indoleglycerol phosphate to indole and glyceraldehyde 3- phosphate (By similarity)	Amino acid transport and metabolism	Tryptophan synthase alpha chain	5.22848	4.48868e-07
N160 over N10	COG0159	Amino acid transport and metabolism [E]	The alpha subunit is responsible for the aldol cleavage of indoleglycerol phosphate to indole and glyceraldehyde 3- phosphate (By similarity)	Amino acid transport and metabolism	Tryptophan synthase alpha chain	4.33895	1.60915e-06
N160 over N10	COG0159	Amino acid transport and metabolism [E]	The alpha subunit is responsible for the aldol cleavage of indoleglycerol phosphate to indole and glyceraldehyde 3- phosphate (By similarity)	Amino acid transport and metabolism	Tryptophan synthase alpha chain	7.60606	2.22317e-06
N160 over N10	COG0159	Amino acid transport and metabolism [E]	The alpha subunit is responsible for the aldol cleavage of indoleglycerol phosphate to indole and glyceraldehyde 3- phosphate (By similarity)	Amino acid transport and metabolism	Tryptophan synthase alpha chain	5.26798	1.16875e-06
N160 over N10	COG0159	Amino acid transport and metabolism [E]	The alpha subunit is responsible for the aldol cleavage of indoleglycerol phosphate to indole and glyceraldehyde 3- phosphate (By similarity)	Amino acid transport and metabolism	Tryptophan synthase alpha chain	4.24794	1.101e-06
N160 over N10	COG0159	Amino acid transport and metabolism [E]	The alpha subunit is responsible for the aldol cleavage of indoleglycerol phosphate to indole and glyceraldehyde 3- phosphate (By similarity)	Amino acid transport and metabolism	Tryptophan synthase alpha chain	3.71932	1.07559e-06
N160 over N10	COG0159	Amino acid transport and metabolism [E]	The alpha subunit is responsible for the aldol cleavage of indoleglycerol phosphate to indole and glyceraldehyde 3- phosphate (By similarity)	Amino acid transport and metabolism	Tryptophan synthase alpha chain	7.22568	4.48868e-07
N160 over N10	COG0161	Amino acid transport and metabolism [E]	beta alanine--pyruvate transaminase	Coenzyme transport and metabolism	Adenosylmethionine-8-amino-7-oxononanoate aminotransferase	4.01566	1.43553e-06
N160 over N10	COG0161	Amino acid transport and metabolism [E]	Aminotransferase	Coenzyme transport and metabolism	Adenosylmethionine-8-amino-7-oxononanoate aminotransferase	3.81933	1.0036e-06
N160 over N10	COG0161	Amino acid transport and metabolism [E]	Aminotransferase	Coenzyme transport and metabolism	Adenosylmethionine-8-amino-7-oxononanoate aminotransferase	4.22678	1.10947e-06
N160 over N10	COG0161	Amino acid transport and metabolism [E]	Catalyzes the transfer of the alpha-amino group from S- adenosyl-L-methionine (SAM) to 7-keto-8-aminopelargonic acid (KAPA) to form 7,8-diaminopelargonic acid (DAPA). It is the only animotransferase known to utilize SAM as an amino donor (By similarity)	Coenzyme transport and metabolism	Adenosylmethionine-8-amino-7-oxononanoate aminotransferase	6.53128	2.83718e-07
N160 over N10	COG0161	Amino acid transport and metabolism [E]	Aminotransferase	Coenzyme transport and metabolism	Adenosylmethionine-8-amino-7-oxononanoate aminotransferase	4.26919	1.18992e-06
N160 over N10	COG0163	Coenzyme transport and metabolism [H]	3-octaprenyl-4-hydroxybenzoate carboxy-lyase	NA	NA	3.50132	9.23143e-07
N160 over N10	COG0163	Coenzyme transport and metabolism [H]	3-octaprenyl-4-hydroxybenzoate carboxy-lyase	NA	NA	6.57366	3.09126e-07
N160 over N10	COG0163	Coenzyme transport and metabolism [H]	3-octaprenyl-4-hydroxybenzoate carboxy-lyase	NA	NA	6.55459	3.00657e-07
N160 over N10	COG0163	Coenzyme transport and metabolism [H]	3-octaprenyl-4-hydroxybenzoate carboxy-lyase	NA	NA	4.96943	5.75906e-07
N160 over N10	COG0163	Coenzyme transport and metabolism [H]	3-octaprenyl-4-hydroxybenzoate carboxy-lyase	NA	NA	7.28883	4.7851e-07
N160 over N10	COG0163	Coenzyme transport and metabolism [H]	3-octaprenyl-4-hydroxybenzoate carboxy-lyase	NA	NA	7.2791	4.95448e-07
N160 over N10	COG0163	Coenzyme transport and metabolism [H]	3-octaprenyl-4-hydroxybenzoate carboxy-lyase	NA	NA	4.67098	5.03917e-07
N160 over N10	COG0163	Coenzyme transport and metabolism [H]	3-octaprenyl-4-hydroxybenzoate carboxy-lyase	NA	NA	4.45479	7.70697e-07
N160 over N10	COG0166	Carbohydrate transport and metabolism [G]	Transaldolase is important for the balance of metabolites in the pentose-phosphate pathway (By similarity)	Carbohydrate transport and metabolism	Glucose-6-phosphate isomerase	5.27145	1.43129e-06
N160 over N10	COG0167	Energy production and conversion [C]	dihydropyrimidine dehydrogenase	Nucleotide transport and metabolism	Dihydroorotate dehydrogenase	5.26645	4.91214e-07
N160 over N10	COG0168	Inorganic ion transport and metabolism [P]	Low-affinity potassium transport system. Interacts with Trk system potassium uptake protein TrkA (By similarity)	NA	NA	4.07561	8.04574e-07
N160 over N10	COG0168	Inorganic ion transport and metabolism [P]	Low-affinity potassium transport system. Interacts with Trk system potassium uptake protein TrkA (By similarity)	NA	NA	4.87225	1.50328e-06
N160 over N10	COG0169	Amino acid transport and metabolism [E]	shikimate 5-dehydrogenase	Amino acid transport and metabolism	Shikimate 5-dehydrogenase	5.47101	1.88863e-06
N160 over N10	COG0173	Translation, ribosomal structure and biogenesis [J]	Aspartyl-tRNA synthetase	Translation, ribosomal structure and biogenesis	Aspartyl-tRNA synthetase	4.04514	1.787e-06
N160 over N10	COG0173	Translation, ribosomal structure and biogenesis [J]	Aspartyl-tRNA synthetase	Translation, ribosomal structure and biogenesis	Aspartyl-tRNA synthetase	4.4561	1.88016e-06
N160 over N10	COG0173	Translation, ribosomal structure and biogenesis [J]	aspartyl-trna synthetase	Translation, ribosomal structure and biogenesis	Aspartyl-tRNA synthetase	5.38832	9.95131e-07
N160 over N10	COG0173	Translation, ribosomal structure and biogenesis [J]	Aspartyl-tRNA synthetase	Translation, ribosomal structure and biogenesis	Aspartyl-tRNA synthetase	6.04573	3.93818e-07
N160 over N10	COG0173	Translation, ribosomal structure and biogenesis [J]	Aspartyl-tRNA synthetase	Translation, ribosomal structure and biogenesis	Aspartyl-tRNA synthetase	3.61791	2.96422e-06
N160 over N10	COG0173	Translation, ribosomal structure and biogenesis [J]	Aspartyl-tRNA synthetase	Translation, ribosomal structure and biogenesis	Aspartyl-tRNA synthetase	6.65428	6.18252e-07
N160 over N10	COG0173	Translation, ribosomal structure and biogenesis [J]	aspartyl-trna synthetase	Translation, ribosomal structure and biogenesis	Aspartyl-tRNA synthetase	4.26758	1.29579e-06
N160 over N10	COG0173	Translation, ribosomal structure and biogenesis [J]	Aspartyl-tRNA synthetase	Translation, ribosomal structure and biogenesis	Aspartyl-tRNA synthetase	4.60859	1.48634e-06
N160 over N10	COG0173	Translation, ribosomal structure and biogenesis [J]	Aspartyl-tRNA synthetase	Translation, ribosomal structure and biogenesis	Aspartyl-tRNA synthetase	5.41976	3.61211e-06
N160 over N10	COG0175	Inorganic ion transport and metabolism [P]	Reduction of activated sulfate into sulfite (By similarity)	Coenzyme transport and metabolism	3'-phosphoadenosine 5'-phosphosulfate sulfotransferase (PAPS reductase)/FAD synthetase and related enzymes	5.11649	1.50328e-06
N160 over N10	COG0175	Inorganic ion transport and metabolism [P]	Reduction of activated sulfate into sulfite (By similarity)	Coenzyme transport and metabolism	3'-phosphoadenosine 5'-phosphosulfate sulfotransferase (PAPS reductase)/FAD synthetase and related enzymes	5.43022	5.12387e-07
N160 over N10	COG0175	Inorganic ion transport and metabolism [P]	sulfate adenylyltransferase subunit 2	Coenzyme transport and metabolism	3'-phosphoadenosine 5'-phosphosulfate sulfotransferase (PAPS reductase)/FAD synthetase and related enzymes	3.90435	2.13424e-06
N160 over N10	COG0175	Inorganic ion transport and metabolism [P]	Sulfate adenylate transferase	Coenzyme transport and metabolism	3'-phosphoadenosine 5'-phosphosulfate sulfotransferase (PAPS reductase)/FAD synthetase and related enzymes	3.752	1.5668e-06
N160 over N10	COG0176	Carbohydrate transport and metabolism [G]	Transaldolase is important for the balance of metabolites in the pentose-phosphate pathway (By similarity)	Carbohydrate transport and metabolism	Transaldolase	5.27145	1.43129e-06
N160 over N10	COG0181	Coenzyme transport and metabolism [H]	Tetrapolymerization of the monopyrrole PBG into the hydroxymethylbilane pre-uroporphyrinogen in several discrete steps (By similarity)	Coenzyme transport and metabolism	Porphobilinogen deaminase	-4.63814	1.30002e-06
N160 over N10	COG0184	Translation, ribosomal structure and biogenesis [J]	One of the primary rRNA binding proteins, it binds directly to 16S rRNA where it helps nucleate assembly of the platform of the 30S subunit by binding and bridging several RNA helices of the 16S rRNA (By similarity)	NA	NA	4.15559	8.85031e-07
N160 over N10	COG0184	Translation, ribosomal structure and biogenesis [J]	One of the primary rRNA binding proteins, it binds directly to 16S rRNA where it helps nucleate assembly of the platform of the 30S subunit by binding and bridging several RNA helices of the 16S rRNA (By similarity)	NA	NA	5.2037	8.51155e-07
N160 over N10	COG0184	Translation, ribosomal structure and biogenesis [J]	Forms an intersubunit bridge (bridge B4) with the 23S rRNA of the 50S subunit in the ribosome (By similarity)	NA	NA	6.09174	4.53102e-07
N160 over N10	COG0185	Translation, ribosomal structure and biogenesis [J]	Protein S19 forms a complex with S13 that binds strongly to the 16S ribosomal RNA (By similarity)	NA	NA	4.79837	1.18992e-06
N160 over N10	COG0185	Translation, ribosomal structure and biogenesis [J]	Protein S19 forms a complex with S13 that binds strongly to the 16S ribosomal RNA (By similarity)	NA	NA	7.03549	4.02287e-07
N160 over N10	COG0185	Translation, ribosomal structure and biogenesis [J]	Protein S19 forms a complex with S13 that binds strongly to the 16S ribosomal RNA (By similarity)	NA	NA	4.41153	5.97079e-07
N160 over N10	COG0185	Translation, ribosomal structure and biogenesis [J]	Protein S19 forms a complex with S13 that binds strongly to the 16S ribosomal RNA (By similarity)	NA	NA	3.68121	7.70697e-07
N160 over N10	COG0188	Replication, recombination and repair [L]	DNA gyrase subunit a	Replication, recombination and repair	Type IIA topoisomerase (DNA gyrase/topo II, topoisomerase IV), A subunit	4.05482	7.39785e-06
N160 over N10	COG0189	Coenzyme transport and metabolism [H]	glutathione synthase	Coenzyme transport and metabolism	Glutathione synthase/Ribosomal protein S6 modification enzyme (glutaminyl transferase)	4.22682	2.01567e-06
N160 over N10	COG0189	Coenzyme transport and metabolism [H]	Lysine biosynthesis enzyme LysX	Coenzyme transport and metabolism	Glutathione synthase/Ribosomal protein S6 modification enzyme (glutaminyl transferase)	3.94231	1.59221e-06
N160 over N10	COG0189	Translation, ribosomal structure and biogenesis [J]	Responsible for the addition of glutamate residues to the C-terminus of ribosomal protein S6 (By similarity)	Coenzyme transport and metabolism	Glutathione synthase/Ribosomal protein S6 modification enzyme (glutaminyl transferase)	3.77926	2.79484e-06
N160 over N10	COG0189	Coenzyme transport and metabolism [H]	glutathione synthase	Coenzyme transport and metabolism	Glutathione synthase/Ribosomal protein S6 modification enzyme (glutaminyl transferase)	5.51216	2.68897e-06
N160 over N10	COG0189	Coenzyme transport and metabolism [H]	Lysine biosynthesis enzyme LysX	Coenzyme transport and metabolism	Glutathione synthase/Ribosomal protein S6 modification enzyme (glutaminyl transferase)	5.33653	4.86979e-07
N160 over N10	COG0189	Coenzyme transport and metabolism [H]	Lysine biosynthesis enzyme LysX	Coenzyme transport and metabolism	Glutathione synthase/Ribosomal protein S6 modification enzyme (glutaminyl transferase)	4.96574	7.11413e-07
N160 over N10	COG0189	Coenzyme transport and metabolism [H]	glutathione synthase	Coenzyme transport and metabolism	Glutathione synthase/Ribosomal protein S6 modification enzyme (glutaminyl transferase)	3.9832	6.64832e-07
N160 over N10	COG0189	Coenzyme transport and metabolism [H]	glutathione synthase	Coenzyme transport and metabolism	Glutathione synthase/Ribosomal protein S6 modification enzyme (glutaminyl transferase)	4.55425	8.00339e-07
N160 over N10	COG0190	Coenzyme transport and metabolism [H]	Catalyzes the oxidation of 5,10- methylenetetrahydrofolate to 5,10-methenyltetrahydrofolate and then the hydrolysis of 5,10-methenyltetrahydrofolate to 10- formyltetrahydrofolate (By similarity)	Coenzyme transport and metabolism	5,10-methylene-tetrahydrofolate dehydrogenase/Methenyl tetrahydrofolate cyclohydrolase	4.09361	1.13064e-06
N160 over N10	COG0190	Coenzyme transport and metabolism [H]	Catalyzes the oxidation of 5,10- methylenetetrahydrofolate to 5,10-methenyltetrahydrofolate and then the hydrolysis of 5,10-methenyltetrahydrofolate to 10- formyltetrahydrofolate (By similarity)	Coenzyme transport and metabolism	5,10-methylene-tetrahydrofolate dehydrogenase/Methenyl tetrahydrofolate cyclohydrolase	6.15872	1.69384e-06
N160 over N10	COG0190	Coenzyme transport and metabolism [H]	Catalyzes the oxidation of 5,10- methylenetetrahydrofolate to 5,10-methenyltetrahydrofolate and then the hydrolysis of 5,10-methenyltetrahydrofolate to 10- formyltetrahydrofolate (By similarity)	Coenzyme transport and metabolism	5,10-methylene-tetrahydrofolate dehydrogenase/Methenyl tetrahydrofolate cyclohydrolase	5.86205	6.86005e-07
N160 over N10	COG0190	Coenzyme transport and metabolism [H]	Catalyzes the oxidation of 5,10- methylenetetrahydrofolate to 5,10-methenyltetrahydrofolate and then the hydrolysis of 5,10-methenyltetrahydrofolate to 10- formyltetrahydrofolate (By similarity)	Coenzyme transport and metabolism	5,10-methylene-tetrahydrofolate dehydrogenase/Methenyl tetrahydrofolate cyclohydrolase	4.41761	2.69321e-06
N160 over N10	COG0190	Coenzyme transport and metabolism [H]	Catalyzes the oxidation of 5,10- methylenetetrahydrofolate to 5,10-methenyltetrahydrofolate and then the hydrolysis of 5,10-methenyltetrahydrofolate to 10- formyltetrahydrofolate (By similarity)	Coenzyme transport and metabolism	5,10-methylene-tetrahydrofolate dehydrogenase/Methenyl tetrahydrofolate cyclohydrolase	4.7446	4.57337e-07
N160 over N10	COG0190	Coenzyme transport and metabolism [H]	Catalyzes the oxidation of 5,10- methylenetetrahydrofolate to 5,10-methenyltetrahydrofolate and then the hydrolysis of 5,10-methenyltetrahydrofolate to 10- formyltetrahydrofolate (By similarity)	Coenzyme transport and metabolism	5,10-methylene-tetrahydrofolate dehydrogenase/Methenyl tetrahydrofolate cyclohydrolase	4.7795	6.86005e-07
N160 over N10	COG0190	Coenzyme transport and metabolism [H]	Catalyzes the oxidation of 5,10- methylenetetrahydrofolate to 5,10-methenyltetrahydrofolate and then the hydrolysis of 5,10-methenyltetrahydrofolate to 10- formyltetrahydrofolate (By similarity)	Coenzyme transport and metabolism	5,10-methylene-tetrahydrofolate dehydrogenase/Methenyl tetrahydrofolate cyclohydrolase	4.90418	6.86005e-07
N160 over N10	COG0190	Coenzyme transport and metabolism [H]	Catalyzes the oxidation of 5,10- methylenetetrahydrofolate to 5,10-methenyltetrahydrofolate and then the hydrolysis of 5,10-methenyltetrahydrofolate to 10- formyltetrahydrofolate (By similarity)	Coenzyme transport and metabolism	5,10-methylene-tetrahydrofolate dehydrogenase/Methenyl tetrahydrofolate cyclohydrolase	7.61995	1.17722e-06
N160 over N10	COG0193	Translation, ribosomal structure and biogenesis [J]	The natural substrate for this enzyme may be peptidyl- tRNAs which drop off the ribosome during protein synthesis (By similarity)	NA	NA	4.15882	1.83358e-06
N160 over N10	COG0193	Translation, ribosomal structure and biogenesis [J]	The natural substrate for this enzyme may be peptidyl- tRNAs which drop off the ribosome during protein synthesis (By similarity)	NA	NA	4.4935	1.23227e-06
N160 over N10	COG0193	Translation, ribosomal structure and biogenesis [J]	The natural substrate for this enzyme may be peptidyl- tRNAs which drop off the ribosome during protein synthesis (By similarity)	NA	NA	6.72115	3.30299e-07
N160 over N10	COG0193	Translation, ribosomal structure and biogenesis [J]	The natural substrate for this enzyme may be peptidyl- tRNAs which drop off the ribosome during protein synthesis (By similarity)	NA	NA	4.00665	5.71671e-07
N160 over N10	COG0193	Translation, ribosomal structure and biogenesis [J]	The natural substrate for this enzyme may be peptidyl- tRNAs which drop off the ribosome during protein synthesis (By similarity)	NA	NA	7.27578	4.95448e-07
N160 over N10	COG0193	Translation, ribosomal structure and biogenesis [J]	The natural substrate for this enzyme may be peptidyl- tRNAs which drop off the ribosome during protein synthesis (By similarity)	NA	NA	3.6809	8.42685e-07
N160 over N10	COG0193	Translation, ribosomal structure and biogenesis [J]	The natural substrate for this enzyme may be peptidyl- tRNAs which drop off the ribosome during protein synthesis (By similarity)	NA	NA	5.76359	9.73958e-07
N160 over N10	COG0193	Translation, ribosomal structure and biogenesis [J]	The natural substrate for this enzyme may be peptidyl- tRNAs which drop off the ribosome during protein synthesis (By similarity)	NA	NA	6.73103	3.6841e-07
N160 over N10	COG0197	Translation, ribosomal structure and biogenesis [J]	Binds 23S rRNA and is also seen to make contacts with the A and possibly P site tRNAs (By similarity)	NA	NA	4.35284	1.40589e-06
N160 over N10	COG0197	Translation, ribosomal structure and biogenesis [J]	Binds 23S rRNA and is also seen to make contacts with the A and possibly P site tRNAs (By similarity)	NA	NA	3.42479	7.57993e-07
N160 over N10	COG0197	Translation, ribosomal structure and biogenesis [J]	Binds 23S rRNA and is also seen to make contacts with the A and possibly P site tRNAs (By similarity)	NA	NA	4.53879	8.25747e-07
N160 over N10	COG0199	Translation, ribosomal structure and biogenesis [J]	Binds 16S rRNA, required for the assembly of 30S particles and may also be responsible for determining the conformation of the 16S rRNA at the A site (By similarity)	NA	NA	4.16855	1.08829e-06
N160 over N10	COG0199	Translation, ribosomal structure and biogenesis [J]	Binds 16S rRNA, required for the assembly of 30S particles and may also be responsible for determining the conformation of the 16S rRNA at the A site (By similarity)	NA	NA	3.89339	8.29982e-07
N160 over N10	COG0200	Translation, ribosomal structure and biogenesis [J]	Binds to the 23S rRNA (By similarity)	NA	NA	5.11216	1.4567e-06
N160 over N10	COG0200	Translation, ribosomal structure and biogenesis [J]	Binds to the 23S rRNA (By similarity)	NA	NA	7.05279	4.06522e-07
N160 over N10	COG0200	Translation, ribosomal structure and biogenesis [J]	Binds to the 23S rRNA (By similarity)	NA	NA	6.47365	2.79484e-07
N160 over N10	COG0200	Translation, ribosomal structure and biogenesis [J]	Binds to the 23S rRNA (By similarity)	NA	NA	5.54552	4.91214e-07
N160 over N10	COG0200	Translation, ribosomal structure and biogenesis [J]	Binds to the 23S rRNA (By similarity)	NA	NA	6.75332	3.26064e-07
N160 over N10	COG0200	Translation, ribosomal structure and biogenesis [J]	Binds to the 23S rRNA (By similarity)	NA	NA	5.63417	1.46094e-06
N160 over N10	COG0204	Lipid transport and metabolism [I]	ec 2.3.1.51	Lipid transport and metabolism	1-acyl-sn-glycerol-3-phosphate acyltransferase	6.03549	7.49524e-07
N160 over N10	COG0204	Secondary metabolites biosynthesis, transport and catabolism [Q]	AMP-dependent synthetase and ligase	Lipid transport and metabolism	1-acyl-sn-glycerol-3-phosphate acyltransferase	3.38676	2.34597e-06
N160 over N10	COG0204	Lipid transport and metabolism [I]	ec 2.3.1.51	Lipid transport and metabolism	1-acyl-sn-glycerol-3-phosphate acyltransferase	4.42596	7.41055e-07
N160 over N10	COG0204	Lipid transport and metabolism [I]	Acyltransferase	Lipid transport and metabolism	1-acyl-sn-glycerol-3-phosphate acyltransferase	8.19662	3.3538e-06
N160 over N10	COG0204	Lipid transport and metabolism [I]	AMP-dependent synthetase and ligase	Lipid transport and metabolism	1-acyl-sn-glycerol-3-phosphate acyltransferase	-4.34746	1.08829e-06
N160 over N10	COG0204	Lipid transport and metabolism [I]	AMP-dependent synthetase and ligase	Lipid transport and metabolism	1-acyl-sn-glycerol-3-phosphate acyltransferase	-5.3251	1.00783e-06
N160 over N10	COG0207	Nucleotide transport and metabolism [F]	Provides the sole de novo source of dTMP for DNA biosynthesis (By similarity)	Nucleotide transport and metabolism	Thymidylate synthase	5.53591	1.96062e-06
N160 over N10	COG0207	Nucleotide transport and metabolism [F]	Provides the sole de novo source of dTMP for DNA biosynthesis (By similarity)	Nucleotide transport and metabolism	Thymidylate synthase	7.18638	4.74275e-07
N160 over N10	COG0207	Nucleotide transport and metabolism [F]	Provides the sole de novo source of dTMP for DNA biosynthesis (By similarity)	Nucleotide transport and metabolism	Thymidylate synthase	4.35688	1.73619e-06
N160 over N10	COG0207	Nucleotide transport and metabolism [F]	Provides the sole de novo source of dTMP for DNA biosynthesis (By similarity)	Nucleotide transport and metabolism	Thymidylate synthase	4.58919	9.5702e-07
N160 over N10	COG0208	Nucleotide transport and metabolism [F]	Provides the precursors necessary for DNA synthesis. Catalyzes the biosynthesis of deoxyribonucleotides from the corresponding ribonucleotides (By similarity)	NA	NA	4.85187	4.95448e-07
N160 over N10	COG0209	Nucleotide transport and metabolism [F]	Provides the precursors necessary for DNA synthesis. Catalyzes the biosynthesis of deoxyribonucleotides from the corresponding ribonucleotides (By similarity)	Nucleotide transport and metabolism	Ribonucleotide reductase, alpha subunit	4.09622	3.03621e-06
N160 over N10	COG0210	Replication, recombination and repair [L]	DNA helicase	Replication, recombination and repair	Superfamily I DNA and RNA helicases	5.36895	2.53229e-06
N160 over N10	COG0210	Replication, recombination and repair [L]	Required for replicative DNA synthesis. This DNA polymerase also exhibits 3' to 5' exonuclease activity (By similarity)	Replication, recombination and repair	Superfamily I DNA and RNA helicases	-4.67223	1.49905e-06
N160 over N10	COG0210	Replication, recombination and repair [L]	Required for replicative DNA synthesis. This DNA polymerase also exhibits 3' to 5' exonuclease activity (By similarity)	Replication, recombination and repair	Superfamily I DNA and RNA helicases	-3.30488	1.62609e-06
N160 over N10	COG0211	Translation, ribosomal structure and biogenesis [J]	50S ribosomal protein L27	NA	NA	7.00882	8.00339e-07
N160 over N10	COG0211	Translation, ribosomal structure and biogenesis [J]	50S ribosomal protein l27	NA	NA	6.55978	2.92187e-07
N160 over N10	COG0211	Translation, ribosomal structure and biogenesis [J]	50S ribosomal protein L27	NA	NA	4.21944	9.18908e-07
N160 over N10	COG0211	Translation, ribosomal structure and biogenesis [J]	50S ribosomal protein L27	NA	NA	4.50583	5.29325e-07
N160 over N10	COG0211	Translation, ribosomal structure and biogenesis [J]	50S ribosomal protein L27	NA	NA	6.48177	2.83718e-07
N160 over N10	COG0212	Coenzyme transport and metabolism [H]	5-Formyltetrahydrofolate cyclo-ligase	NA	NA	5.48827	1.25344e-06
N160 over N10	COG0212	Coenzyme transport and metabolism [H]	5-formyltetrahydrofolate cycloligase	NA	NA	6.93434	3.72645e-07
N160 over N10	COG0212	Coenzyme transport and metabolism [H]	5-Formyltetrahydrofolate cyclo-ligase	NA	NA	4.36024	6.77536e-07
N160 over N10	COG0212	Coenzyme transport and metabolism [H]	5-Formyltetrahydrofolate cyclo-ligase	NA	NA	4.42069	6.22486e-07
N160 over N10	COG0212	Coenzyme transport and metabolism [H]	5-formyltetrahydrofolate cycloligase	NA	NA	6.85635	1.16875e-06
N160 over N10	COG0214	Coenzyme transport and metabolism [H]	Involved in the production of pyridoxal phosphate, probably by incorporating ammonia into the pyridine ring (By similarity)	Coenzyme transport and metabolism	Pyridoxine biosynthesis enzyme	7.92528	7.74932e-07
N160 over N10	COG0214	Coenzyme transport and metabolism [H]	Involved in the production of pyridoxal phosphate, probably by incorporating ammonia into the pyridine ring (By similarity)	Coenzyme transport and metabolism	Pyridoxine biosynthesis enzyme	3.92184	9.5702e-07
N160 over N10	COG0214	Coenzyme transport and metabolism [H]	Involved in the production of pyridoxal phosphate, probably by incorporating ammonia into the pyridine ring (By similarity)	Coenzyme transport and metabolism	Pyridoxine biosynthesis enzyme	3.75507	1.48211e-06
N160 over N10	COG0221	Energy production and conversion [C]	pyrophosphate phospho-hydrolase	NA	NA	6.81375	6.60598e-07
N160 over N10	COG0221	Energy production and conversion [C]	pyrophosphate phospho-hydrolase	NA	NA	6.27017	2.49841e-07
N160 over N10	COG0221	Energy production and conversion [C]	Pyrophosphate phospho-hydrolase	NA	NA	7.33809	4.95448e-07
N160 over N10	COG0221	Energy production and conversion [C]	inorganic diphosphatase	NA	NA	4.98856	7.02944e-07
N160 over N10	COG0221	Energy production and conversion [C]	pyrophosphate phospho-hydrolase	NA	NA	4.49725	4.99683e-07
N160 over N10	COG0223	Translation, ribosomal structure and biogenesis [J]	Modifies the free amino group of the aminoacyl moiety of methionyl-tRNA(fMet). The formyl group appears to play a dual role in the initiator identity of N-formylmethionyl-tRNA by (I) promoting its recognition by IF2 and (II) impairing its binding to EFTu-GTP (By similarity)	Translation, ribosomal structure and biogenesis	Methionyl-tRNA formyltransferase	3.84503	9.61254e-07
N160 over N10	COG0223	Carbohydrate transport and metabolism [G]	polysaccharide deacetylase	Translation, ribosomal structure and biogenesis	Methionyl-tRNA formyltransferase	6.10087	8.25747e-07
N160 over N10	COG0225	Posttranslational modification, protein turnover, chaperones [O]	Reductase	NA	NA	4.4419	7.49524e-07
N160 over N10	COG0225	Posttranslational modification, protein turnover, chaperones [O]	Reductase	NA	NA	6.34864	2.54076e-07
N160 over N10	COG0227	Translation, ribosomal structure and biogenesis [J]	50S ribosomal protein L28	NA	NA	3.7076	8.04574e-07
N160 over N10	COG0227	Translation, ribosomal structure and biogenesis [J]	50S ribosomal protein L28	NA	NA	4.82227	8.68093e-07
N160 over N10	COG0229	Posttranslational modification, protein turnover, chaperones [O]	Peptide-methionine (R)-S-oxide reductase	NA	NA	5.36273	4.2346e-07
N160 over N10	COG0229	Posttranslational modification, protein turnover, chaperones [O]	Peptide-methionine (R)-S-oxide reductase	NA	NA	6.0642	7.74932e-07
N160 over N10	COG0229	Posttranslational modification, protein turnover, chaperones [O]	peptide-methionine (R)-S-oxide reductase	NA	NA	5.27819	4.65806e-07
N160 over N10	COG0229	Posttranslational modification, protein turnover, chaperones [O]	Reductase	NA	NA	4.4419	7.49524e-07
N160 over N10	COG0229	Posttranslational modification, protein turnover, chaperones [O]	Reductase	NA	NA	7.97148	7.96105e-07
N160 over N10	COG0229	Posttranslational modification, protein turnover, chaperones [O]	peptide-methionine (R)-S-oxide reductase	NA	NA	6.14775	1.27885e-06
N160 over N10	COG0229	Posttranslational modification, protein turnover, chaperones [O]	Peptide-methionine (R)-S-oxide reductase	NA	NA	7.7207	6.64832e-07
N160 over N10	COG0229	Posttranslational modification, protein turnover, chaperones [O]	methionine-R-sulfoxide reductase	NA	NA	6.27766	2.37138e-07
N160 over N10	COG0229	Posttranslational modification, protein turnover, chaperones [O]	reductase	NA	NA	8.52468	1.14334e-06
N160 over N10	COG0229	Posttranslational modification, protein turnover, chaperones [O]	methionine-R-sulfoxide reductase	NA	NA	8.43135	1.05442e-06
N160 over N10	COG0229	Posttranslational modification, protein turnover, chaperones [O]	reductase	NA	NA	5.5951	1.18992e-06
N160 over N10	COG0229	Posttranslational modification, protein turnover, chaperones [O]	Reductase	NA	NA	6.34864	2.54076e-07
N160 over N10	COG0229	Posttranslational modification, protein turnover, chaperones [O]	methionine-R-sulfoxide reductase	NA	NA	6.87029	3.6841e-07
N160 over N10	COG0230	Translation, ribosomal structure and biogenesis [J]	50s ribosomal protein l34	NA	NA	4.49361	6.77536e-07
[truncated: 11,799 more rows]

## Sheet: Table S6
Table S6. Functional annotation, log2 fold change values and relative abundance of differentially abundant CAZys selected in the study.
Soils compared	CAZy	n	Mean log2 fold change	SD	Rel. abundance1	Activity
N160 over N10	AA6	2	5.84815	1.59056	3.2655e-05	benzoquinone reductase
N160 over N10	AA2	3	3.16135	0.299747	6.94562e-05	peroxidase
N160 over N10	PL11_2	3	4.92448	0.714528	4.55226e-05	rhamnogalacturonan lyase
N160 over N10	PL10_1	1	4.21958	0	1.06894e-05	pectate lyase
N160 over N10	PL9_2	1	3.91912	0	9.28939e-06	pectate lyase
N160 over N10	PL1_2	1	3.79506	0	1.65226e-05	pectate lyase
N160 over N10	PL9	4	3.63379	0.462951	4.04597e-05	pectate lyase
N160 over N10	PL4_2	4	-5.82365	1.1778	4.94149e-05	rhamnogalacturonan lyase
N160 over N10	GH44 3.2.1.-	1	5.24976	0	3.17994e-05	cellulase
N160 over N10	GH55	2	4.53286	1.6818	3.26951e-05	glucan 1,3-β-glucosidase
N160 over N10	GH55 3.2.1.58	4	3.82601	0.327388	6.15914e-05	glucan 1,3-β-glucosidase
N160 over N10	GH5_39	1	-4.07454	0	9.01937e-06	cellulase
N160 over N10	GH5_1 3.2.1.4	1	-5.73317	0	8.05514e-06	cellulase
N160 over N10	GH5_7	1	6.5262	0	8.59596e-06	mannan endo-1,4-β-mannosidase
N160 over N10	CE6	3	6.31428	2.52074	8.44739e-05	acetyl xylan esterase
N160 over N10	GH43_18	2	5.42458	0.119855	1.7273e-05	non-reducing end α-L-arabinofuranosidase
N160 over N10	GH127	2	3.9333	0.0702892	1.78297e-05	non-reducing end β-L-arabinofuranosidase
N160 over N10	GH93	1	3.47342	0	1.44034e-05	exo-α-L-1,5-arabinanase
N160 over N10	GH39	2	3.45521	0.518933	2.48314e-05	β-xylosidase
N160 over N10	GH26	3	-4.0788	0.613964	5.2764e-05	mannan endo-1,4-β-mannosidase
N160 over N10	GH3 3.2.1.52	1	6.06047	0	1.88235e-05	β-N-acetylhexosaminidase
N160 over N10	GH13_13	2	5.24639	3.13251	5.5044e-05	pullulanase
N160 over N10	GH13_32	1	-5.46943	0	1.03309e-05	α-amylase
N160 over S160	AA1_3	3	6.92494	1.23953	3.40681e-05	laccase
N160 over S160	AA1_2	2	5.76597	0.0639187	1.79228e-05	laccase
N160 over S160	AA3_2	2	-3.31725	0.0369957	4.5111e-05	oxidase
N160 over S160	AA10	1	-5.59901	0	9.22098e-06	lytic polysaccharide monooxygenases
N160 over S160	AA1_1	3	-6.36018	1.13363	2.67358e-05	laccase
N160 over S160	AA3_4	1	-6.79028	0	7.49153e-06	pyranose oxidase
N160 over S160	PL10_1	4	7.99659	0.329089	3.98418e-05	pectate lyase
N160 over S160	PL11_1	3	6.92156	1.18795	2.93276e-05	rhamnogalacturonan lyase
N160 over S160	PL4_1	1	6.71267	0	6.97143e-06	rhamnogalacturonan lyase
N160 over S160	PL11	2	4.80505	0.628781	1.7947e-05	rhamnogalacturonan lyase
N160 over S160	PL4	4	-5.62017	1.78606	3.6694e-05	rhamnogalacturonan lyase
N160 over S160	GH5_38	1	8.52716	0	1.60677e-05	cellulase
N160 over S160	GH5_8 3.2.1.4	1	7.58789	0	1.63795e-05	cellulase
N160 over S160	GH12 3.2.1.4	1	7.43496	0	1.97109e-05	cellulase
N160 over S160	GH5_46	6	6.30846	1.14262	5.16513e-05	cellulase
N160 over S160	GH12	13	6.02256	2.10474	0.000234994	cellulase
N160 over S160	GH3 3.2.1.21	6	5.8162	1.71911	5.32562e-05	β-glucosidase
N160 over S160	GH48	1	5.72009	0	1.26636e-05	cellulose 1,4-β-cellobiosidase (reducing end)
N160 over S160	GH5_5	3	5.20834	1.11172	3.10219e-05	cellulase
N160 over S160	GH5_2	2	4.95168	1.57628	1.92474e-05	cellulase
N160 over S160	GH44 3.2.1.4	2	-2.85013	0.0332753	1.41682e-05	cellulase
N160 over S160	GH116 3.2.1.21	1	-4.05067	0	8.95198e-06	β-glucosidase
N160 over S160	GH43_4	1	8.33098	0	1.02527e-05	arabinan endo-1,5-α-L-arabinanase
N160 over S160	GH120	1	8.25286	0	1.55041e-05	xylan 1,4-β-xylosidase
N160 over S160	GH43_33	1	7.11545	0	8.91365e-06	non-reducing end α-L-arabinofuranosidase
N160 over S160	GH43_5	2	6.89965	1.06466	1.72791e-05	arabinan endo-1,5-α-L-arabinanase
N160 over S160	GH43_34	11	6.81213	1.56126	0.000145293	non-reducing end α-L-arabinofuranosidase
N160 over S160	GH5_19	3	6.49289	0.510184	3.58589e-05	β-mannosidase
N160 over S160	CE2	3	6.23446	0.746903	2.59703e-05	acetyl xylan esterase
N160 over S160	GH43_10	5	5.99223	2.17474	4.70723e-05	non-reducing end α-L-arabinofuranosidase
N160 over S160	GH11	2	5.90026	0.758378	3.17959e-05	xylanase
N160 over S160	GH43_37	1	5.80283	0	7.58345e-06	arabinan endo-1,5-α-L-arabinanase
N160 over S160	GH3 3.2.1.37	1	5.67479	0	6.56373e-06	xylan 1,4-β-xylosidase
N160 over S160	GH5_36	5	5.42547	1.13218	4.36526e-05	mannan endo-1,4-β-mannosidase
N160 over S160	GH43_9	1	5.41772	0	6.83736e-06	non-reducing end α-L-arabinofuranosidase
N160 over S160	GH54	1	5.37634	0	1.94132e-05	non-reducing end α-L-arabinofuranosidase
N160 over S160	GH43_2	1	4.15855	0	1.0733e-05	non-reducing end α-L-arabinofuranosidase
N160 over S160	GH43_11	1	3.69778	0	1.24692e-05	xylan 1,4-β-xylosidase
N160 over S160	GH43_12	1	-5.20061	0	6.86888e-06	non-reducing end α-L-arabinofuranosidase
N160 over S160	GH43_35	1	-5.33377	0	9.27848e-06	xylan 1,4-β-xylosidase
N160 over S160	GH46	1	7.16399	0	7.36865e-06	chitosanase
N160 over S160	GH19 3.2.1.14	1	5.58515	0	6.58639e-06	chitinase
N160 over S160	GH20 3.2.1.52	1	5.44018	0	2.09482e-05	β-N-acetylhexosaminidase
N160 over S160	GH46 3.2.1.132	1	5.28906	0	1.1674e-05	chitosanase
N160 over S160	GH75	1	-4.07256	0	8.79248e-06	chitosanase
N160 over S160	GH13_13	3	6.93794	1.26038	6.19123e-05	pullulanase
N160 over S160	GH13_19	1	6.61541	0	9.77669e-06	α-amylase
N160 over S160	GH13_38	11	6.37416	1.64075	0.000149627	α-glucosidase
N160 over S160	GH31 3.2.1.20	1	6.16917	0	9.63832e-06	α-glucosidase
N160 over S160	GH13_16 5.4.99.16	1	5.71093	0	1.30144e-05	maltose α-D-glucosyltransferase
N160 over S160	GH13_33	3	5.57178	1.46645	3.26906e-05	maltose α-D-glucosyltransferase
N160 over S160	GH13_7	4	5.4916	1.05824	3.51754e-05	α-amylase
N160 over S160	GH13_8	2	5.29705	0.134227	2.63627e-05	1,4-α-glucan branching enzyme
N160 over S160	GH13_5	4	5.24477	0.889515	3.74742e-05	α-amylase
N160 over S160	GH13_14	3	5.18922	0.893506	2.24236e-05	pullulanase
N160 over S160	GH13_2 3.2.1.133	1	4.81212	0	1.21441e-05	glucan 1,4-α-maltohydrolase
N160 over S160	GH13_31	12	4.80699	1.3909	0.000116105	oligo-1,6-glucosidase
N160 over S160	GH13_39	1	3.90679	0	8.02153e-06	α-amylase
N160 over S160	GH66	1	-5.20253	0	7.24224e-06	dextranase
N160 over S160	GH13_20 3.2.1.54	1	-5.66344	0	1.00896e-05	cyclomaltodextrinase
N10 over S10	AA3_2	1	4.94629	0	3.34566e-05	oxidase
N10 over S10	AA9	1	-5.10491	0	1.44547e-05	lytic polysaccharide monooxygenases
N10 over S10	AA1_1 1.10.3.2	1	-6.12151	0	2.57404e-05	laccase
N10 over S10	CE8	2	6.64086	0.956096	3.7182e-05	pectinesterase
N10 over S10	PL26	1	6.30078	0	9.89192e-06	rhamnogalacturonan exolyase
N10 over S10	PL4_2	1	5.46905	0	1.48019e-05	rhamnogalacturonan lyase
N10 over S10	PL9	6	5.38978	0.84064	7.88491e-05	pectate lyase
N10 over S10	PL9_3	2	-5.95592	1.99351	1.71656e-05	pectate lyase
N10 over S10	PL1_2	2	-6.52829	2.43936	2.85234e-05	pectate lyase
N10 over S10	PL4_1	1	-6.61284	0	1.41461e-05	rhamnogalacturonan lyase
N10 over S10	GH5_46	1	7.66029	0	1.13834e-05	cellulase
N10 over S10	GH5_1 3.2.1.4	3	7.21129	0.501489	2.87288e-05	cellulase
N10 over S10	GH5_2	1	6.15614	0	1.19596e-05	cellulase
N10 over S10	GH5_5	1	5.61789	0	1.05982e-05	cellulase
N10 over S10	GH5_22	1	-3.7178	0	7.9047e-06	cellulase
N10 over S10	GH116	5	-5.67201	0.695598	5.44082e-05	β-glucosidase
N10 over S10	GH44	4	-5.81062	0.587662	4.22378e-05	cellulase
N10 over S10	GH3 3.2.1.21	1	-6.19675	0	7.59267e-06	β-glucosidase
N10 over S10	GH11	2	6.97245	0.848909	4.60591e-05	xylanase
N10 over S10	GH26	12	5.49788	1.32552	0.00020128	mannan endo-1,4-β-mannosidase
N10 over S10	GH115	12	5.47885	1.02833	0.000151219	xylan α-1,2-glucuronidase
N10 over S10	GH120	1	4.8769	0	1.55041e-05	xylan 1,4-β-xylosidase
N10 over S10	GH43_9	1	-4.68424	0	8.56891e-06	non-reducing end α-L-arabinofuranosidase
N10 over S10	GH142	1	-4.79635	0	8.15811e-06	non-reducing end β-L-arabinofuranosidase
N10 over S10	GH43_18	5	-5.18954	1.52593	5.71806e-05	non-reducing end α-L-arabinofuranosidase
N10 over S10	GH54	1	-5.61683	0	8.07863e-06	non-reducing end α-L-arabinofuranosidase
N10 over S10	GH10	3	-5.69629	1.30077	2.79195e-05	xylanase
N10 over S10	GH43_11	1	-5.77486	0	7.65313e-06	xylan 1,4-β-xylosidase
N10 over S10	GH43_12	1	-6.97316	0	1.12669e-05	non-reducing end α-L-arabinofuranosidase
N10 over S10	GH5_19	3	-6.98449	1.31882	3.965e-05	β-mannosidase
N10 over S10	GH3 3.2.1.52	2	-6.95727	2.02739	2.59178e-05	β-N-acetylhexosaminidase
N10 over S10	GH13_21	1	6.53707	0	7.45744e-06	α-glucosidase
N10 over S10	GH13_38	7	4.91038	1.1727	0.000109846	α-glucosidase
N10 over S10	GH13_40	1	-5.20721	0	1.69845e-05	α-glucosidase
N10 over S10	GH13_32	1	-6.1928	0	1.08058e-05	α-amylase
N10 over S10	GH13_33	2	-7.35322	2.16897	3.52058e-05	maltose α-D-glucosyltransferase

## Sheet: Table S7
Table S7. Functional annotation, log2 fold change values and relative abundance of differentially abundant N-cycling families selected in the study.
Soils compared	Process	Family	n	Mean log2 fold change	SD	Rel. abundance1
N160 over N10	Nitrification	pmoA	1	-5.21739	0	5.50503e-05
N160 over N10	Nitrification	amoC_B	1	-5.93785	0	0.000110033
N160 over N10	Denitrification	norB	1	4.33546	0	0.000411113
N160 over N10	Dissimilatory nitrate reduction	nirD	4	4.26389	1.6096	0.000448006
N160 over N10	Denitrification, Dissimilatory nitrate reduction	napB	1	5.77729	0	6.07727e-05
N160 over N10	Denitrification, Dissimilatory nitrate reduction	napA	6	4.5029	2.23795	0.000582497
N160 over N10	Denitrification, Dissimilatory nitrate reduction	narG	4	4.26977	1.28726	0.000363412
N160 over N10	Denitrification, Dissimilatory nitrate reduction	narH	3	3.58468	1.03624	0.000314919
N160 over N10	Denitrification, Dissimilatory nitrate reduction	napC	2	3.42322	0.615062	0.000189855
N160 over N10	Denitrification, Dissimilatory nitrate reduction	narI	1	3.1716	0	0.000167906
N160 over N10	Denitrification, Dissimilatory nitrate reduction	narZ	1	2.89357	0	9.09238e-05
N160 over N10	Assimilatory nitrate reduction	nirA	6	4.65752	2.52813	0.000576176
N160 over N10	Assimilatory nitrate reduction	nasA	8	3.20053	0.666288	0.000877711
N160 over N10	Assimilatory nitrate reduction	narB	1	-3.50657	0	0.000331822
N160 over N10	Organic degradation and synthesis	gs_K00284	3	-2.91464	0.692623	0.000484798
N160 over S160	Nitrification	amoA_B	2	-3.87204	0.340506	0.000146469
N160 over S160	Nitrification	pmoA	5	-4.9553	1.3415	0.00100197
N160 over S160	Nitrification	amoB_A	2	-5.47342	1.09674	0.000125619
N160 over S160	Denitrification, Dissimilatory nitrate reduction	napB	1	6.8403	0	6.07727e-05
N160 over S160	Denitrification, Dissimilatory nitrate reduction	napC	8	6.45089	1.40673	0.000542433
N160 over S160	Denitrification, Dissimilatory nitrate reduction	narH	19	6.22837	1.40748	0.00155265
N160 over S160	Denitrification, Dissimilatory nitrate reduction	narI	17	6.06222	1.28542	0.00144544
N160 over S160	Denitrification, Dissimilatory nitrate reduction	narJ	6	5.64449	0.760335	0.0004596
N160 over S160	Denitrification, Dissimilatory nitrate reduction	narY	15	5.45171	0.93675	0.00119756
N160 over S160	Organic degradation and synthesis	gs_K00264	1	5.62988	0	7.43575e-05
N160 over S160	Organic degradation and synthesis	nao	1	5.18934	0	0.000142235
N10 over S10	Nitrification	amoC_B	2	5.77918	0.45867	0.000208557
N10 over S10	Nitrification	nxrB	3	5.7752	1.49836	0.000446553
N10 over S10	Nitrification	amoB_B	1	5.61775	0	0.000115471
N10 over S10	Nitrification	nxrA	1	-6.52731	0	7.11249e-05
N10 over S10	Dissimilatory nitrate reduction	nrfD	1	7.75647	0	0.000191754
N10 over S10	Dissimilatory nitrate reduction	nrfB	1	-4.77775	0	0.000124999
N10 over S10	Denitrification, Dissimilatory nitrate reduction	narH	1	3.27512	0	0.000127975
N10 over S10	Assimilatory nitrate reduction	nasB	1	7.0223	0	0.000141515
N10 over S10	Organic degradation and synthesis	nao	1	6.26634	0	0.000142235
N10 over S10	Organic degradation and synthesis	gdh_K00260	1	5.44115	0	9.47402e-05
N10 over S10	Organic degradation and synthesis	ureA	4	-5.48385	0.309004	0.000412129

## Sheet: Table S8
Table S8. Relative abundance of identified bacterial phyla.
Phylum	Abundance (%)1	Richness
Proteobacteria	26	1627
Chloroflexi	22.4	1102
Acidobacteria	16.9	1029
Actinobacteria	9.5	800
Verrucomicrobia	6.3	287
Gemmatimonadetes	4.3	178
Planctomycetes	3.7	563
Patescibacteria	2.6	628
Bacteroidetes	2	238
WPS-2	1.1	84
Rokubacteria	0.7	24
Armatimonadetes	0.7	115
Nitrospirae	0.5	44
Elusimicrobia	0.4	84
Cyanobacteria	0.2	39
Chlamydiae	0.1	30
Dependentiae	0.1	34
FBP	0.1	13
Fibrobacteres	0	6
Latescibacteria	0	6
FCPU426	0	11
Omnitrophicaeota	0	5
Unclassified	2.2	193
1percentage of the total read depth of all bacterial contigs

## Sheet: Table S9
Table S9. Metagenome-Assembled Genomes.
Genome Size (bp)	GC (%)	Coverage	unique markers (out of 43)	multi copy	Taxonomy (phylogenetic annotation)
2824983	65	50	42	1	1k__Bacteria;p__Proteobacteria;c__Alphaproteobacteria;o__Sphingomonadales;f__Sphingomonadaceae;g__Novosphingobium
2770032	56	35	25	18	k__Bacteria;p__Verrucomicrobia;c__Verrucomicrobiae;o__Verrucomicrobiales;f__Verrucomicrobiaceae
4667137	60	28	41	2	k__Bacteria;p__Acidobacteria
3083626	68	19	42	1	k__Bacteria;p__Acidobacteria
4337313	69	29	42	1	k__Bacteria
2163302	58	136	43	0	k__Bacteria;p__Proteobacteria;c__Betaproteobacteria
3263296	66	106	42	0	k__Bacteria
3288972	65	27	22	0	k__Bacteria
4743197	66	10	23	1	k__Bacteria;p__Proteobacteria;c__Betaproteobacteria;o__Burkholderiales;f__Comamonadaceae
4066794	63	21	29	0	k__Bacteria;p__Acidobacteria
4306665	56	33	38	3	k__Bacteria;p__Acidobacteria
4155253	58	58	24	0	k__Bacteria;p__Acidobacteria
3380873	70	9	39	1	k__Bacteria;p__Actinobacteria;c__Actinobacteria;o__Actinomycetales
7122400	67	7	33	0	k__Bacteria;p__Proteobacteria;c__Betaproteobacteria;o__Burkholderiales;f__Burkholderiaceae;g__Burkholderia
6453707	64	7	40	2	k__Bacteria;p__Planctomycetes;c__Planctomycetia;o__Planctomycetales;f__Planctomycetaceae;g__Planctomyces
